# Supplementary material for: Soil analysis in discussions of agricultural feasibility for ancient civilizations: A critical review and reanalysis of the data and debate from Chaco Canyon, New Mexico
Source: PLoS One. 2018 Jun 14;13(6):e0198290. doi: 10.1371/journal.pone.0198290 (PMC6002086; doi:10.1371/journal.pone.0198290)
Supplement: S1 Table — Compilation of Chaco Canyon soil salinity data broken out by researcher into separate tabs. All relevant conversions are applied with original equations and sources noted. (XLSX) [file pone.0198290.s002.xlsx]

## Sheet: Introduction
Data in the following tabs is collated from various publications that deal with salinity at Chaco Canyon, NM. Formats are similar to that of the original publication, but columns have been added for conversion to dS/m as well as Latitude and Longitude coordinates where appropriate. To the right of the data tables are columns in which the conductivities are converted to ECe. The source for the con…
	These equations are excluded from interpretation due to a preponderance of negative values. For example, Zhang et al 2005 is excluded because a reading of 0 on pure water would still produce an estimated ECe of 1.46 dS/m.
	Estimated ECe above the 1.7 threshold for some level of maize yield decrease
	Estimated ECe above the 2.5 threshold for maize yield decrease >10%
	Estimated ECe above the 3.8 threshold for maize yield decrease >25%
	Estimated ECe above the 5.9 threshold for maize yield decrease >50%
	Estimated ECe above the 10 threshold for maize yield decrement to 0

## Sheet: Bradfield 1971
Sample Number	Location	Depth (in)	Depth (cm)	EC1:1 (µohm/cm)	EC1:1 (dS/m)	USDA, 1954	Hogg & Henry, 1984 (coarse)	Hogg & Henry, 1984 (medium)	Hogg & Henry, 1984 (fine)	Zhang et al. (no int), 2005	Franzen, 2013 - Coarse	Sonmez et al, 2008 (no int)- Sandy	Sonmez et al, 2008 (no int) - Loamy	Sonmez et al, 2008 (no int) - Combined	Shahid, 2013	AVERAGE	1st Quartile	3rd Quartile
C16	Main Valley floor, Chaco Cañon	9"	22.86	11200	11.2	33.6	33.652	32.942	28.822	20.72	33.652	27.104	23.072	23.632	37.52	29.4716	24.5	33.639
1000 microohm/cm = 1 milliohm/cm 1milliohm/cm = 1 milliSiemen/cm 1 milliSiemen/cm = 1 deciSiemen/m

## Sheet: Benson et al 2006
Data taken from Benson et al., 2006 Table 21-1
Measurements made on a saturated extract, device unknown. Saturation percentage for each sample is not reported.
No conversions are done as conductivities were measured on a saturated paste extract
Site Name	Sample Designation	Depth	Mid Depth	ECe (dS/m)
Casa Rinconada	CR04-1	10-20	15	5.6
Casa Rinconada	CR#1	25-35	30	5.3
Chetro Ketl field	CK#1	2-7	4.5	0.9
Chetro Ketl field	CKF04-1	10-20	15	1
Clys Canyon	CCO4-1	10-15	12.5	0.4
Fajada Butte	FBO4-1	10-15	12.5	1.1
Fajada Butte	FBO4-2	10-15	12.5	1.1
First unnamed canyon west of Mockingbird	UNC104-1	10-20	15	0.2
Gallo Wash	GWO4-1	10-15	12.5	0.9
Gallo Wash	GWO4-2	10-15	12.5	0.5
Gallo Wash	GWO4-3	10-15	12.5	0.5
Kin Kletzo/Yellow House	YH04-1	10-20	15	0.2
Kin Nahasbas	KN04-1	10-20	15	0.5
Lizard House arroyo	LH#4	23-28	25.5	3.3
Mockingbird Canyon	MC04-1	10-15	12.5	1.2
Mockingbird Canyon	MC04-2	10-15	12.5	4
Penasco Blanco field	PBF04-1	10-20	15	1.6
Pueblo del Arroyo	PDA#4	17-22	19.5	15
Pueblo del Arroyo modern sediments	PDA#5	0-3	1.5	0.5
South Gap	SGO4-1	10-15	12.5	8.2
South Gap	SGO4-2	10-15	12.5	0.5
South Gap	SGO4-3	10-15	12.5	0.7
Topographic section 10	S10#1	25-35	30	4.8
Weritos Rincon	WR04-1	10-20	15	0.2
Weritos Rincon	WER#1	25-35	30	0.5
Weritos Rincon	WER#2	55-65	60	0.5
Weritos Rincon	WER#3	85-95	90	0.7
Weritos Rincon	WR#1	2-7	4.5	1.1
Weritos Rincon	WR#2	2-7	4.5	0.6

## Sheet: Benson 2011
This is a modified table of data as presented in Benson, L. 2010b Supplementary Table 2.
20 grams of samplpe was mixed with 20 ml water and allowed to stand for 1 hour. Reading done on suspension mixture.
Login ID	Field ID	Depth (cm)	Midpoint	Site	pH 1:1	EC1:1 (dS/m)	USDA, 1954	Hogg & Henry, 1984 (coarse)	Zhang et al. (no int), 2005	Franzen, 2013 - Coarse	Sonmez et al, 2008 (no int)- Sandy	Sonmez et al, 2008 (no int) - Loamy	Sonmez et al, 2008 (no int) - Combined	Shahid, 2013	AVERAGE	1st Quartile	3rd Quartile		Zhang et al. (int), 2005	Franzen, 2013 - Medium	Franzen, 2013 - Medium	Ozcan et al., 2006	Sonmez et al, 2008 (w/int) - Sandy	Sonmez et al, 2008 (w/int) - Loamy	Sonmez et al, 2008 (w/int) - Combined		0	10	25	50	100		Hogg & Henry, 1984 (medium)	Hogg & Henry, 1984 (fine)
Chaco Canyon (Apr 21-24, 2008)
35043	SG08-1	10 to 16	13	South Gap	8.01	0.215	0.645	0.58715	0.39775	0.58715	0.5203	0.4429	0.45365	0.72025	0.544269	0.450962	0.601612		1.84485	-0.12285	-0.3136	-0.15505	-0.6852	0.02225	-0.10055		1.7	2.5	3.8	5.9	10		-0.12285	-0.3981
35044	SG08-1	40 to 46	43	Side Valley Tributary	8.41	0.1954	0.5862	0.528154	0.36149	0.528154	0.472868	0.402524	0.412294	0.65459	0.493284	0.409852	0.542666		1.80977	-0.181846	-0.371616	-0.192878	-0.738512	-0.01989	-0.144258		1.7	2.5	3.8	5.9	10		-0.181846	-0.450236
35045	SG08-1	70 to 76	73		8.45	0.201	0.603	0.54501	0.37185	0.54501	0.48642	0.41406	0.42411	0.67335	0.507851	0.421598	0.559508		1.81979	-0.16499	-0.35504	-0.18207	-0.72328	-0.00785	-0.13177		1.7	2.5	3.8	5.9	10		-0.16499	-0.43534
35046	SG08-1	100 to 106	103		8.37	0.208	0.624	0.56608	0.3848	0.56608	0.50336	0.42848	0.43888	0.6968	0.52606	0.43628	0.58056		1.83232	-0.14392	-0.33432	-0.16856	-0.70424	0.0072	-0.11616		1.7	2.5	3.8	5.9	10		-0.14392	-0.41672
35047	SG08-2	10 to 16	13	South Gap	7.54	0.336	1.008	0.95136	0.6216	0.95136	0.81312	0.69216	0.70896	1.1256	0.85902	0.70476	0.96552		2.06144	0.24136	0.04456	0.07848	-0.35608	0.2824	0.16928		1.7	2.5	3.8	5.9	10		0.24136	-0.07624
35048	SG08-2	40 to 46	43	Side Valley Tributary	7.85	0.234	0.702	0.64434	0.4329	0.64434	0.56628	0.48204	0.49374	0.7839	0.593692	0.490815	0.658755		1.87886	-0.06566	-0.25736	-0.11838	-0.63352	0.0631	-0.05818		1.7	2.5	3.8	5.9	10		-0.06566	-0.34756
35049	SG08-2	70 to 76	73		8.09	0.305	0.915	0.85805	0.56425	0.85805	0.7381	0.6283	0.64355	1.02175	0.778381	0.639737	0.872287		2.00595	0.14805	-0.0472	0.01865	-0.4404	0.21575	0.10015		1.7	2.5	3.8	5.9	10		0.14805	-0.1587
35050	SG08-2	100 to 106	103		8.2	0.301	0.903	0.84601	0.55685	0.84601	0.72842	0.62006	0.63511	1.00835	0.767976	0.631347	0.860257		1.99879	0.13601	-0.05904	0.01093	-0.45128	0.20715	0.09123		1.7	2.5	3.8	5.9	10		0.13601	-0.16934
35051	SG08-3	10 to 16	13	South Gap	7.4	1.045	3.135	3.08545	1.93325	3.08545	2.5289	2.1527	2.20495	3.50075	2.70331	2.19189	3.09784		3.33055	2.37545	2.1432	1.44685	1.5724	1.80675	1.75035		1.7	2.5	3.8	5.9	10		2.37545	1.8097
35052	SG08-3	40 to 46	43	Side Valley Tributary	7.19	0.822	2.466	2.41422	1.5207	2.41422	1.98924	1.69332	1.73442	2.7537	2.12323	1.72414	2.42716		2.93138	1.70422	1.48312	1.01646	0.96584	1.3273	1.25306		1.7	2.5	3.8	5.9	10		1.70422	1.21652
35053	SG08-3	70 to 76	73		7.49	0.479	1.437	1.38179	0.88615	1.38179	1.15918	0.98674	1.01069	1.60465	1.231	1.0047	1.39559		2.31741	0.67179	0.46784	0.35447	0.03288	0.58985	0.48817		1.7	2.5	3.8	5.9	10		0.67179	0.30414
35054	SG08-3	100 to 106	103		7.6	0.331	0.993	0.93631	0.61235	0.93631	0.80102	0.68186	0.69841	1.10885	0.846014	0.694272	0.950483		2.05249	0.22631	0.02976	0.06883	-0.36968	0.27165	0.15813		1.7	2.5	3.8	5.9	10		0.22631	-0.08954
35055	WR08-1	10 to 16	13	Weritos Rincon	7.75	0.1587	0.4761	0.417687	0.293595	0.417687	0.384054	0.326922	0.334857	0.531645	0.397818	0.332873	0.43229		1.74407	-0.292313	-0.480248	-0.263709	-0.838336	-0.098795	-0.226099		1.7	2.5	3.8	5.9	10		-0.292313	-0.547858
35056	WR08-1	40 to 46	43		8.5	0.1802	0.5406	0.482402	0.33337	0.482402	0.436084	0.371212	0.380222	0.60367	0.453745	0.377969	0.496951		1.78256	-0.227598	-0.416608	-0.222214	-0.779856	-0.05257	-0.178154		1.7	2.5	3.8	5.9	10		-0.227598	-0.490668
35057	WR08-1	70 to 76	73		7.94	0.207	0.621	0.56307	0.38295	0.56307	0.50094	0.42642	0.43677	0.69345	0.523459	0.434182	0.577552		1.83053	-0.14693	-0.33728	-0.17049	-0.70696	0.00505	-0.11839		1.7	2.5	3.8	5.9	10		-0.14693	-0.41938
35058	WR08-1	100 to 106	103		8.64	0.29	0.87	0.8129	0.5365	0.8129	0.7018	0.5974	0.6119	0.9715	0.739363	0.608275	0.827175		1.9791	0.1029	-0.0916	-0.0103	-0.4812	0.1835	0.0667		1.7	2.5	3.8	5.9	10		0.1029	-0.1986
35059	WR08-2	10 to 16	13	Weritos Rincon	8.71	0.236	0.708	0.65036	0.4366	0.65036	0.57112	0.48616	0.49796	0.7906	0.598895	0.49501	0.66477		1.88244	-0.05964	-0.25144	-0.11452	-0.62808	0.0674	-0.05372		1.7	2.5	3.8	5.9	10		-0.05964	-0.34224
35060	WR08-2	40 to 46	43		8.38	0.248	0.744	0.68648	0.4588	0.68648	0.60016	0.51088	0.52328	0.8308	0.63011	0.52018	0.70086		1.90392	-0.02352	-0.21592	-0.09136	-0.59544	0.0932	-0.02696		1.7	2.5	3.8	5.9	10		-0.02352	-0.31032
35061	WR08-2	70 to 76	73		8.35	0.1658	0.4974	0.439058	0.30673	0.439058	0.401236	0.341548	0.349838	0.55543	0.416287	0.347766	0.453643		1.75678	-0.270942	-0.459232	-0.250006	-0.819024	-0.08353	-0.210266		1.7	2.5	3.8	5.9	10		-0.270942	-0.528972
35062	WR08-2	100 to 106	103		8.54	0.251	0.753	0.69551	0.46435	0.69551	0.60742	0.51706	0.52961	0.84085	0.637914	0.526473	0.709882		1.90929	-0.01449	-0.20704	-0.08557	-0.58728	0.09965	-0.02027		1.7	2.5	3.8	5.9	10		-0.01449	-0.30234
35063	PB08-1	10 to 16	13	Penasco Blanco	8.44	0.271	0.813	0.75571	0.50135	0.75571	0.65582	0.55826	0.57181	0.90785	0.689939	0.568423	0.770033		1.94509	0.04571	-0.14784	-0.04697	-0.53288	0.14265	0.02433		1.7	2.5	3.8	5.9	10		0.04571	-0.24914
35064	PB08-1	40 to 46	43		9.21	0.395	1.185	1.12895	0.73075	1.12895	0.9559	0.8137	0.83345	1.32325	1.01249	0.828512	1.14296		2.16705	0.41895	0.2192	0.19235	-0.1956	0.40925	0.30085		1.7	2.5	3.8	5.9	10		0.41895	0.0807
35065	PB08-1	70 to 76	73		8.85	0.725	2.175	2.12225	1.34125	2.12225	1.7545	1.4935	1.52975	2.42875	1.87091	1.52069	2.13544		2.75775	1.41225	1.196	0.82925	0.702	1.11875	1.03675		1.7	2.5	3.8	5.9	10		1.41225	0.9585
35066	PB08-1	100 to 106	103		9	0.401	1.203	1.14701	0.74185	1.14701	0.97042	0.82606	0.84611	1.34335	1.0281	0.841098	1.16101		2.17779	0.43701	0.23696	0.20393	-0.17928	0.42215	0.31423		1.7	2.5	3.8	5.9	10		0.43701	0.09666
35067	PB08-2	10 to 16	13	Penasco Blanco	9.38	0.531	1.593	1.53831	0.98235	1.53831	1.28502	1.09386	1.12041	1.77885	1.36626	1.11377	1.55198		2.41049	0.82831	0.62176	0.45483	0.17432	0.70165	0.60413		1.7	2.5	3.8	5.9	10		0.82831	0.44246
35068	PB08-2	40 to 46	43	Floodplain	8.21	6.63	19.89	19.8963	12.2655	19.8963	16.0446	13.6578	13.9893	22.2105	17.2313	13.9064	19.8963		13.3277	19.1863	18.6748	12.2259	16.7636	13.8145	14.2049		1.7	2.5	3.8	5.9	10		19.1863	16.6658
35069	PB08-2	70 to 76	73		8.29	3.37	10.11	10.0837	6.2345	10.0837	8.1554	6.9422	7.1107	11.2895	8.75121	7.06858	10.0903		7.4923	9.3737	9.0252	5.9341	7.8964	6.8055	6.9351		1.7	2.5	3.8	5.9	10		9.3737	7.9942
35070	PB08-2	100 to 106	103		8.05	2.3	6.9	6.863	4.255	6.863	5.566	4.738	4.853	7.705	5.96787	4.82425	6.87225		5.577	6.153	5.858	3.869	4.986	4.505	4.549		1.7	2.5	3.8	5.9	10		6.153	5.148
35071	CC08-1	10 to 16	13	Casa Chiquita	8.9	0.521	1.563	1.50821	0.96385	1.50821	1.26082	1.07326	1.09931	1.74535	1.34025	1.0928	1.52191		2.39259	0.79821	0.59216	0.43553	0.14712	0.68015	0.58183		1.7	2.5	3.8	5.9	10		0.79821	0.41586
35072	CC08-1	40 to 46	43	Floodplain	8.78	0.963	2.889	2.83863	1.78155	2.83863	2.33046	1.98378	2.03193	3.22605	2.49	2.01989	2.85122		3.18377	2.12863	1.90048	1.28859	1.34936	1.63045	1.56749		1.7	2.5	3.8	5.9	10		2.12863	1.59158
35073	CC08-1	70 to 76	73		8.12	2.1	6.3	6.261	3.885	6.261	5.082	4.326	4.431	7.035	5.44763	4.40475	6.27075		5.219	5.551	5.266	3.483	4.442	4.075	4.103		1.7	2.5	3.8	5.9	10		5.551	4.616
35074	KN08-1	10 to 16	13	Kin Nahasbas	8.51	0.206	0.618	0.56006	0.3811	0.56006	0.49852	0.42436	0.43466	0.6901	0.520857	0.432085	0.574545		1.82874	-0.14994	-0.34024	-0.17242	-0.70968	0.0029	-0.12062		1.7	2.5	3.8	5.9	10		-0.14994	-0.42204
35075	KN08-1	40 to 46	43		8.74	0.2	0.6	0.542	0.37	0.542	0.484	0.412	0.422	0.67	0.50525	0.4195	0.5565		1.818	-0.168	-0.358	-0.184	-0.726	-0.01	-0.134		1.7	2.5	3.8	5.9	10		-0.168	-0.438
35076	KN08-1	70 to 76	73		8.35	0.189	0.567	0.50889	0.34965	0.50889	0.45738	0.38934	0.39879	0.63315	0.476636	0.396427	0.523418		1.79831	-0.20111	-0.39056	-0.20523	-0.75592	-0.03365	-0.15853		1.7	2.5	3.8	5.9	10		-0.20111	-0.46726
35077	KN08-1	100 to 106	103		8.42	0.301	0.903	0.84601	0.55685	0.84601	0.72842	0.62006	0.63511	1.00835	0.767976	0.631347	0.860257		1.99879	0.13601	-0.05904	0.01093	-0.45128	0.20715	0.09123		1.7	2.5	3.8	5.9	10		0.13601	-0.16934
35078	MB08-1	10 to 16	13	Mockingbird Canyon	8.08	0.379	1.137	1.08079	0.70115	1.08079	0.91718	0.78074	0.79969	1.26965	0.970874	0.794952	1.09484		2.13841	0.37079	0.17184	0.16147	-0.23912	0.37485	0.26517		1.7	2.5	3.8	5.9	10		0.37079	0.03814
35079	MB08-1	40 to 46	43	Side Valley Tributary	8.65	0.476	1.428	1.37276	0.8806	1.37276	1.15192	0.98056	1.00436	1.5946	1.22319	0.99841	1.38657		2.31204	0.66276	0.45896	0.34868	0.02472	0.5834	0.48148		1.7	2.5	3.8	5.9	10		0.66276	0.29616
35080	MB08-1	70 to 76	73		7.93	0.552	1.656	1.60152	1.0212	1.60152	1.33584	1.13712	1.16472	1.8492	1.42089	1.15782	1.61514		2.44808	0.89152	0.68392	0.49536	0.23144	0.7468	0.65096		1.7	2.5	3.8	5.9	10		0.89152	0.49832
35081	MB08-1	100 to 106	103		8.41	0.522	1.566	1.51122	0.9657	1.51122	1.26324	1.07532	1.10142	1.7487	1.34285	1.0949	1.52491		2.39438	0.80122	0.59512	0.43746	0.14984	0.6823	0.58406		1.7	2.5	3.8	5.9	10		0.80122	0.41852
35082	MB08-2	10 to 16	13	Mockingbird Canyon	8.32	0.207	0.621	0.56307	0.38295	0.56307	0.50094	0.42642	0.43677	0.69345	0.523459	0.434182	0.577552		1.83053	-0.14693	-0.33728	-0.17049	-0.70696	0.00505	-0.11839		1.7	2.5	3.8	5.9	10		-0.14693	-0.41938
35083	MB08-2	40 to 46	43	Side Valley Tributary	7.94	0.444	1.332	1.27644	0.8214	1.27644	1.07448	0.91464	0.93684	1.4874	1.13996	0.93129	1.29033		2.25476	0.56644	0.36424	0.28692	-0.06232	0.5146	0.41012		1.7	2.5	3.8	5.9	10		0.56644	0.21104
35084	MB08-2	70 to 76	73		8.35	0.375	1.125	1.06875	0.69375	1.06875	0.9075	0.7725	0.79125	1.25625	0.960469	0.786563	1.08281		2.13125	0.35875	0.16	0.15375	-0.25	0.36625	0.25625		1.7	2.5	3.8	5.9	10		0.35875	0.0275
35085	MB08-2	100 to 106	103		8.57	0.321	0.963	0.90621	0.59385	0.90621	0.77682	0.66126	0.67731	1.07535	0.820001	0.673297	0.920408		2.03459	0.19621	0.00016	0.04953	-0.39688	0.25015	0.13583		1.7	2.5	3.8	5.9	10		0.19621	-0.11614
35086	MB08-3	10 to 16	13	Mockingbird Canyon	8.9	0.181	0.543	0.48481	0.33485	0.48481	0.43802	0.37286	0.38191	0.60635	0.455826	0.379647	0.499357		1.78399	-0.22519	-0.41424	-0.22067	-0.77768	-0.05085	-0.17637		1.7	2.5	3.8	5.9	10		-0.22519	-0.48854
35087	MB08-3	40 to 46	43	Side Valley Tributary	8.57	0.172	0.516	0.45772	0.3182	0.45772	0.41624	0.35432	0.36292	0.5762	0.432415	0.36077	0.47229		1.76788	-0.25228	-0.44088	-0.23804	-0.80216	-0.0702	-0.19644		1.7	2.5	3.8	5.9	10		-0.25228	-0.51248
35088	MB08-3	70 to 76	73		8.5	0.181	0.543	0.48481	0.33485	0.48481	0.43802	0.37286	0.38191	0.60635	0.455826	0.379647	0.499357		1.78399	-0.22519	-0.41424	-0.22067	-0.77768	-0.05085	-0.17637		1.7	2.5	3.8	5.9	10		-0.22519	-0.48854
35089	MB08-3	100 to 106	103		8.61	0.258	0.774	0.71658	0.4773	0.71658	0.62436	0.53148	0.54438	0.8643	0.656123	0.541155	0.730935		1.92182	0.00658	-0.18632	-0.07206	-0.56824	0.1147	-0.00466		1.7	2.5	3.8	5.9	10		0.00658	-0.28372
35090	LH08-1	10 to 16	13	Lizard House Arroyo	8.79	0.164	0.492	0.43364	0.3034	0.43364	0.39688	0.33784	0.34604	0.5494	0.411605	0.34399	0.44823		1.75356	-0.27636	-0.46456	-0.25348	-0.82392	-0.0874	-0.21428		1.7	2.5	3.8	5.9	10		-0.27636	-0.53376
35091	LH08-1	40 to 46	43		9.26	0.176	0.528	0.46976	0.3256	0.46976	0.42592	0.36256	0.37136	0.5896	0.44282	0.36916	0.48432		1.77504	-0.24024	-0.42904	-0.23032	-0.79128	-0.0616	-0.18752		1.7	2.5	3.8	5.9	10		-0.24024	-0.50184
35092	LH08-1	70 to 76	73		9.09	0.165	0.495	0.43665	0.30525	0.43665	0.3993	0.3399	0.34815	0.55275	0.414206	0.346087	0.451237		1.75535	-0.27335	-0.4616	-0.25155	-0.8212	-0.08525	-0.21205		1.7	2.5	3.8	5.9	10		-0.27335	-0.5311
35093	LH08-1	100 to 106	103		8.81	0.395	1.185	1.12895	0.73075	1.12895	0.9559	0.8137	0.83345	1.32325	1.01249	0.828512	1.14296		2.16705	0.41895	0.2192	0.19235	-0.1956	0.40925	0.30085		1.7	2.5	3.8	5.9	10		0.41895	0.0807
35094	GW08-1	10 to 16	13	Gallo Wash	8.77	0.253	0.759	0.70153	0.46805	0.70153	0.61226	0.52118	0.53383	0.84755	0.643116	0.530668	0.715897		1.91287	-0.00847	-0.20112	-0.08171	-0.58184	0.10395	-0.01581		1.7	2.5	3.8	5.9	10		-0.00847	-0.29702
35095	GW08-1	40 to 46	43	Side Valley Tributary	8.21	0.25	0.75	0.6925	0.4625	0.6925	0.605	0.515	0.5275	0.8375	0.635313	0.524375	0.706875		1.9075	-0.0175	-0.21	-0.0875	-0.59	0.0975	-0.0225		1.7	2.5	3.8	5.9	10		-0.0175	-0.305
35096	GW08-1	70 to 76	73		8.63	0.205	0.615	0.55705	0.37925	0.55705	0.4961	0.4223	0.43255	0.68675	0.518256	0.429987	0.571537		1.82695	-0.15295	-0.3432	-0.17435	-0.7124	0.00075	-0.12285		1.7	2.5	3.8	5.9	10		-0.15295	-0.4247
35097	GW08-1	100 to 106	103		8.67	0.209	0.627	0.56909	0.38665	0.56909	0.50578	0.43054	0.44099	0.70015	0.528661	0.438377	0.583567		1.83411	-0.14091	-0.33136	-0.16663	-0.70152	0.00935	-0.11393		1.7	2.5	3.8	5.9	10		-0.14091	-0.41406
35098	GW08-2	10 to 16	13	Gallo Wash	8.56	0.42	1.26	1.2042	0.777	1.2042	1.0164	0.8652	0.8862	1.407	1.07752	0.88095	1.21815		2.2118	0.4942	0.2932	0.2406	-0.1276	0.463	0.3566		1.7	2.5	3.8	5.9	10		0.4942	0.1472
35099	GW08-2	40 to 46	43	Side Valley Tributary	9.33	0.401	1.203	1.14701	0.74185	1.14701	0.97042	0.82606	0.84611	1.34335	1.0281	0.841098	1.16101		2.17779	0.43701	0.23696	0.20393	-0.17928	0.42215	0.31423		1.7	2.5	3.8	5.9	10		0.43701	0.09666
35100	GW08-3	10 to 16	13	Gallo Wash	8.39	0.406	1.218	1.16206	0.7511	1.16206	0.98252	0.83636	0.85666	1.3601	1.04111	0.851585	1.17604		2.18674	0.45206	0.25176	0.21358	-0.16568	0.4329	0.32538		1.7	2.5	3.8	5.9	10		0.45206	0.10996
35101	GW08-3	40 to 46	43	Side Valley Tributary	8.68	0.195	0.585	0.52695	0.36075	0.52695	0.4719	0.4017	0.41145	0.65325	0.492244	0.409013	0.541462		1.80905	-0.18305	-0.3728	-0.19365	-0.7396	-0.02075	-0.14515		1.7	2.5	3.8	5.9	10		-0.18305	-0.4513
35102	GW08-3	70 to 76	73		8.48	0.263	0.789	0.73163	0.48655	0.73163	0.63646	0.54178	0.55493	0.88105	0.669129	0.551643	0.745973		1.93077	0.02163	-0.17152	-0.06241	-0.55464	0.12545	0.00649		1.7	2.5	3.8	5.9	10		0.02163	-0.27042
35103	GW08-3	100 to 106	103		8.54	0.119	0.357	0.29819	0.22015	0.29819	0.28798	0.24514	0.25109	0.39865	0.294549	0.249602	0.312892		1.67301	-0.41181	-0.59776	-0.34033	-0.94632	-0.18415	-0.31463		1.7	2.5	3.8	5.9	10		-0.41181	-0.65346
35104	FB08-1	10 to 16	13	Fajada Butte	8.47	0.091	0.273	0.21391	0.16835	0.21391	0.22022	0.18746	0.19201	0.30485	0.221714	0.190873	0.233415		1.62289	-0.49609	-0.68064	-0.39437	-1.02248	-0.24435	-0.37707		1.7	2.5	3.8	5.9	10		-0.49609	-0.72794
35105	FB08-1	40 to 46	43	Floodplain	8.99	0.165	0.495	0.43665	0.30525	0.43665	0.3993	0.3399	0.34815	0.55275	0.414206	0.346087	0.451237		1.75535	-0.27335	-0.4616	-0.25155	-0.8212	-0.08525	-0.21205		1.7	2.5	3.8	5.9	10		-0.27335	-0.5311
35106	FB08-1	70 to 76	76		9.43	0.365	1.095	1.03865	0.67525	1.03865	0.8833	0.7519	0.77015	1.22275	0.934456	0.765587	1.05274		2.11335	0.32865	0.1304	0.13445	-0.2772	0.34475	0.23395		1.7	2.5	3.8	5.9	10		0.32865	0.0009
35107	FB08-1	100 to 106	103		8.97	0.83	2.49	2.4383	1.5355	2.4383	2.0086	1.7098	1.7513	2.7805	2.14404	1.74092	2.45122		2.9457	1.7283	1.5068	1.0319	0.9876	1.3445	1.2709		1.7	2.5	3.8	5.9	10		1.7283	1.2378
35108	FB08-2	10 to 16	13	Fajada Butte	9.41	0.546	1.638	1.58346	1.0101	1.58346	1.32132	1.12476	1.15206	1.8291	1.40528	1.14524	1.59709		2.43734	0.87346	0.66616	0.48378	0.21512	0.7339	0.63758		1.7	2.5	3.8	5.9	10		0.87346	0.48236
35109	FB08-2	40 to 46	43	Floodplain	8.92	1.372	4.116	4.06972	2.5382	4.06972	3.32024	2.82632	2.89492	4.5962	3.55391	2.87777	4.08129		3.91588	3.35972	3.11112	2.07796	2.46184	2.5098	2.47956		1.7	2.5	3.8	5.9	10		3.35972	2.67952
N.D. = no data.

## Sheet: Worman & Mattson 2010
Data taken from Worman & Mattson, 2010 Table 5
A 1:2 Ratio centrifuged from the mixture and measured with a Fischer Scientific Accumet AR50 conductivity meter after 30 minutes equilibration time.
Since they provide texture for their samples, and are coarse textures, only the coarse conversion from Hogg & Henry, 1984 is used here.
Location	Depth	midpoint	EC (dS/m)		Hogg & Henry, 1984 (coarse)					0	10	25	50	100			Hogg & Henry, 1984 (medium)	Hogg & Henry, 1984 (fine)
Profile 1
A	0-6	3	2.42		7.4618					1.7	2.5	3.8	5.9	10			5.327	5.2572
Bw: upper	6-20	13	2.8		8.522					1.7	2.5	3.8	5.9	10			6.22	6.078
Bw: middle	20-28	24	6.74		19.5146					1.7	2.5	3.8	5.9	10			15.479	14.5884
Bw: lower	28-36	32	5.27		15.4133					1.7	2.5	3.8	5.9	10			12.0245	11.4132
C	36-52	44	2.98		9.0242					1.7	2.5	3.8	5.9	10			6.643	6.4668
2C	52-55	53.5	3.84		11.4236					1.7	2.5	3.8	5.9	10			8.664	8.3244
3C (alternating layers)	55-85	70	5.85		17.0315					1.7	2.5	3.8	5.9	10			13.3875	12.666
4C (alternating layers)	55-85	70	3.32		9.9728					1.7	2.5	3.8	5.9	10			7.442	7.2012
Btkb	85-97	91	4.71		13.8509					1.7	2.5	3.8	5.9	10			10.7085	10.2036
2Btk	97-103	100	5.92		17.2268					1.7	2.5	3.8	5.9	10			13.552	12.8172
3Btk	103-123	113	3.91		11.6189					1.7	2.5	3.8	5.9	10			8.8285	8.4756
4Btk	123-133	128	3.74		11.1446					1.7	2.5	3.8	5.9	10			8.429	8.1084
5C	133-171	152	5.25		15.3575					1.7	2.5	3.8	5.9	10			11.9775	11.37
6C	133-171	152	3.96		11.7584					1.7	2.5	3.8	5.9	10			8.946	8.5836
7C	171+	171	3.47		10.3913					1.7	2.5	3.8	5.9	10			7.7945	7.5252
Channel Samples
Chaco Wash, near profile 1, bench			1.27		4.2533												2.6245	2.7732
Chaco Wash, near profile 1, finder sediment			1.46		4.7834												3.071	3.1836
Chaco Wash, near bridge			1.09		3.7511												2.2015	2.3844
Pintado Wash, near culvert			2.29		7.0991												5.0215	4.9764
Near Profile 2/Bonito Channel
Clayey floodplain deposits, predate channel			4.64		13.6556												10.544	10.0524
Sandy floodplain deposits, predate channel			1.26		4.2254												2.601	2.7516
Sandy channel deposits			1.2		4.058												2.46	2.622

## Sheet: Thress 2016
Data compiled from Thress, 2016
Segment		Sample	Fraction	Mass (g)	Temp (°C)	pH	TDS (ppm)	Conductivity (μS)	Salinity (ppm)	Conductivity dS/m		Sonmez et al (w/int), 2008 - Sandy	Sonmez et al (no int), 2008 - Sandy	Sonmez et al (w/int), 2008 - Loamy	Sonmez et al (no int), 2008 - Loamy	Sonmez et al (w/int), 2008 - Combined	Sonmez et al (no int), 2008 - Combined	Khorsandi & Yazdi, 2011 - Combined	Shahid, 2013	AVERAGE	1st Quartile	3rd Quartile		Ozcan et al, 2006					0	10	25	50	100
New Mexico Comparative Soils
0-10cm		San Lazaro 1	250µm	5.1	21.4	7	63.8	91.1	42.7	0.0911		0.418842	0.726978	0.630538	0.694182	0.539648	0.689627	0.487385	0.665941	0.606643	0.526582	0.690766		-0.626133					1.7	2.5	3.8	5.9	10
0-10cm		San Lazaro 2	250µm	5.1	21.2	7	24.7	34.1	16.9	0.0341		-0.049698	0.272118	0.198478	0.259842	0.101888	0.258137	0.182435	0.249271	0.184059	0.162298	0.258563		-0.966423					1.7	2.5	3.8	5.9	10
0-10cm		San Lazaro 3	250µm	5.03	21.2	7	43.6	62.3	29.3	0.0623		0.182106	0.497154	0.412234	0.474726	0.318464	0.471611	0.333305	0.455413	0.393127	0.329595	0.47239		-0.798069					1.7	2.5	3.8	5.9	10
0-10cm		San Lazaro 4	250µm	5.04	21.3	7	23.4	33.5	15.7	0.0335		-0.05463	0.26733	0.19393	0.25527	0.09728	0.253595	0.179225	0.244885	0.179611	0.158739	0.254014		-0.970005					1.7	2.5	3.8	5.9	10
0-10cm		San Lazaro 5	250µm	5.05	21	7	33.5	48.7	22.7	0.0487		0.070314	0.388626	0.309146	0.371094	0.214016	0.368659	0.260545	0.355997	0.2923	0.248913	0.369268		-0.879261					1.7	2.5	3.8	5.9	10
																													1.7	2.5	3.8	5.9	10
0-10cm		Sandia Res.	250µm	5.02	21.1	7	67.2	96.6	45.4	0.0966		0.464052	0.770868	0.672228	0.736092	0.581888	0.731262	0.51681	0.706146	0.647418	0.565618	0.732469		-0.593298					1.7	2.5	3.8	5.9	10
0-10cm		Pena Blanca	250µm	5.05	20.9	7	49	70	32.9	0.07		0.2454	0.5586	0.4706	0.5334	0.3776	0.5299	0.3745	0.5117	0.450213	0.376825	0.530775		-0.7521					1.7	2.5	3.8	5.9	10
0-10cm		Sandias	250µm	5	21	7	57.8	82.7	38.9	0.0827		0.349794	0.659946	0.566866	0.630174	0.475136	0.626039	0.442445	0.604537	0.544367	0.466963	0.627073		-0.676281					1.7	2.5	3.8	5.9	10
																													1.7	2.5	3.8	5.9	10
0-10cm		San Felipe	250µm	5.07	21	7	36.1	51.5	24.2	0.0515		0.09333	0.41097	0.33037	0.39243	0.23552	0.389855	0.275525	0.376465	0.313058	0.265524	0.390499		-0.862545					1.7	2.5	3.8	5.9	10
																													1.7	2.5	3.8	5.9	10
0-10cm		Coronado	250µm	5.06	21.2	7	53.9	77	36.4	0.077		0.30294	0.61446	0.52366	0.58674	0.43136	0.58289	0.41195	0.56287	0.502109	0.426507	0.583852		-0.71031					1.7	2.5	3.8	5.9	10
0-10cm		S.A.O.V.	250µm	5.05	21.3	7	28.7	41.2	19.2	0.0412		0.008664	0.328776	0.252296	0.313944	0.156416	0.311884	0.22042	0.301172	0.236697	0.204419	0.312399		-0.924036					1.7	2.5	3.8	5.9	10
0-10cm		S.A.W.P	250µm	5.03	21	7	68.8	98	46.2	0.098		0.47556	0.78204	0.68284	0.74676	0.59264	0.74186	0.5243	0.71638	0.657798	0.575555	0.743085		-0.58494					1.7	2.5	3.8	5.9	10
0-10cm		Santa Ana B.	250µm	5.02	21.2	7	85.6	122.4	57.7	0.1224		0.676128	0.976752	0.867792	0.932688	0.780032	0.926568	0.65484	0.894744	0.838693	0.754056	0.928098		-0.439272					1.7	2.5	3.8	5.9	10
																													1.7	2.5	3.8	5.9	10
0-10cm		San Domingo Rd.	250µm	5.08	21	7	28.3	40.5	19	0.0405		0.00291	0.32319	0.24699	0.30861	0.15104	0.306585	0.216675	0.296055	0.231507	0.200266	0.307091		-0.928215					1.7	2.5	3.8	5.9	10
0-10cm		S.D. Pueblo	250µm	5.06	21.1	7	32.9	47.2	22.1	0.0472		0.057984	0.376656	0.297776	0.359664	0.202496	0.357304	0.25252	0.345032	0.281179	0.240014	0.357894		-0.888216					1.7	2.5	3.8	5.9	10
Roberts Great House Pithouse Profile
0-7cm	3.5	OP 100 RGH 1	150µm	5.1	21	7	48.6	69.5	32.7	0.0695		0.24129	0.55461	0.46681	0.52959	0.37376	0.526115	0.371825	0.508045	0.446506	0.373276	0.526984		-0.755085					1.7	2.5	3.8	5.9	10
7-12cm	9.5	OP 100 RGH 2	150µm	5.02	21.1	7	93.5	133.7	63.2	0.1337		0.769014	1.06693	0.953446	1.01879	0.866816	1.01211	0.715295	0.977347	0.922468	0.842365	1.01378		-0.371811					1.7	2.5	3.8	5.9	10
12-16cm	14	OP 100 RGH 3	150µm	5.09	21.2	7.4	181	259	123	0.259		1.79898	2.06682	1.90322	1.97358	1.82912	1.96063	1.38565	1.89329	1.85141	1.82159	1.96387		0.37623					1.7	2.5	3.8	5.9	10
16-20cm	18	OP 100 RGH 4	<150µm	5.07	21.1	7	118.5	169.3	80	0.1693		1.06165	1.35101	1.22329	1.29007	1.14022	1.2816	0.905755	1.23758	1.1864	1.12058	1.28372		-0.159279					1.7	2.5	3.8	5.9	10
20-23cm	21.5	OP 100 RGH 5	250µm	4.98	21.1	7	205	294	140	0.294		2.08668	2.34612	2.16852	2.24028	2.09792	2.22558	1.5729	2.14914	2.11089	2.09511	2.22925		0.58518					1.7	2.5	3.8	5.9	10
23-31cm	27	OP 100 RGH 6	250µm	5.07	21	7	142	202	96	0.202		1.33044	1.61196	1.47116	1.53924	1.39136	1.52914	1.0807	1.47662	1.42883	1.37613	1.53167		0.03594					1.7	2.5	3.8	5.9	10
31-48cm	38.5	OP 100 RGH 7	250µm	5.06	21.3	7	184	263	124	0.263		1.83186	2.09874	1.93354	2.00406	1.85984	1.99091	1.40705	1.92253	1.88107	1.85285	1.9942		0.40011					1.7	2.5	3.8	5.9	10
48-52cm	50	OP 100 RGH 8	150µm	5.01	21.3	7	214	306	145	0.306		2.18532	2.44188	2.25948	2.33172	2.19008	2.31642	1.6371	2.23686	2.19986	2.18889	2.32024		0.65682					1.7	2.5	3.8	5.9	10
52-66cm	59	OP 100 RGH 9	250µm	5.04	21.3	7	340	487	233	0.487		3.67314	3.88626	3.63146	3.71094	3.58016	3.68659	2.60545	3.55997	3.54175	3.57511	3.69268		1.73739					1.7	2.5	3.8	5.9	10
66-81cm	73.5	OP 100 RGH 10	250µm	5.04	21.2	7	324	463	221	0.463		3.47586	3.69474	3.44954	3.52806	3.39584	3.50491	2.47705	3.38453	3.36382	3.39301	3.5107		1.59411					1.7	2.5	3.8	5.9	10
77-90cm	83.5	OP 100 RGH 11	250µm	4.99	21	7	317	454	217	0.454		3.40188	3.62292	3.38132	3.45948	3.32672	3.43678	2.4289	3.31874	3.29709	3.32472	3.44246		1.54038					1.7	2.5	3.8	5.9	10
82-108cm	95	OP 100 RGH 12	250µm	5.06	21	7	331	474	226	0.474		3.56628	3.78252	3.53292	3.61188	3.48032	3.58818	2.5359	3.46494	3.44537	3.47647	3.5941		1.65978					1.7	2.5	3.8	5.9	10
92-111cm	101.5	OP 100 RGH 13	250µm	5.02	21	7	268	384	183	0.384		2.82648	3.06432	2.85072	2.92608	2.78912	2.90688	2.0544	2.80704	2.77813	2.80256	2.91168		1.12248					1.7	2.5	3.8	5.9	10
101-111cm	106	Profile 100 Irrigation Sediment	250µm	5.02	21.2	7	206	295	140	0.295		2.0949	2.3541	2.1761	2.2479	2.1056	2.23315	1.57825	2.15645	2.11831	2.10292	2.23684		0.59115					1.7	2.5	3.8	5.9	10
108-111cm	109.5	OP 100 RGH 14	250µm	5.01	21	7	345	494	236	0.494		3.73068	3.94212	3.68452	3.76428	3.63392	3.73958	2.6429	3.61114	3.59364	3.62822	3.74575		1.77918					1.7	2.5	3.8	5.9	10
108-117cm	112.5	OP 100 RGH 15	250µm	5.05	21	7	168	241	114	0.241		1.65102	1.92318	1.76678	1.83642	1.69088	1.82437	1.28935	1.76171	1.71796	1.68091	1.82738		0.26877					1.7	2.5	3.8	5.9	10
125-130cm	127.5	OP 100 RGH 16	250µm	5.05	21	7	164	235	111	0.235		1.6017	1.8753	1.7213	1.7907	1.6448	1.77895	1.25725	1.71785	1.67348	1.63402	1.78189		0.23295					1.7	2.5	3.8	5.9	10
130-157cm	143.5	OP 100 RGH 17	250µm	5.09	21.1	7	536	767	371	0.767		5.97474	6.12066	5.75386	5.84454	5.73056	5.80619	4.10345	5.60677	5.6176	5.69961	5.87709		3.40899					1.7	2.5	3.8	5.9	10
157-231cm	194	OP 100 RGH 18	250µm	5.05	21.1	7	315	451	215	0.451		3.37722	3.59898	3.35858	3.43662	3.30368	3.41407	2.41285	3.29681	3.27485	3.30196	3.41971		1.52247					1.7	2.5	3.8	5.9	10
200-250	225	OP 100 RGH 19 extension 1	150µm	5	21.1	7	437	625	300	0.625		4.8075	4.9875	4.6775	4.7625	4.64	4.73125	3.34375	4.56875	4.56484	4.62219	4.77375		2.56125					1.7	2.5	3.8	5.9	10
200-310	255	OP 100 RGH 20 extension 2	150µm	5.02	21	7	739	1053	517	1.053		8.32566	8.40294	7.92174	8.02386	7.92704	7.97121	5.63355	7.69743	7.73793	7.86566	8.09931		5.11641					1.7	2.5	3.8	5.9	10
250-265cm	257.5	OP 100 RGH 21 extension 3	150µm	5.05	21.2	7	721	1032	505	1.032		8.15304	8.23536	7.76256	7.86384	7.76576	7.81224	5.5212	7.54392	7.58224	7.7079	7.93614		4.99104					1.7	2.5	3.8	5.9	10
310-325cm	317.5	OP 100 RGH 22 extension 4	150µm	5.08	21.2	7	1066	1524	762	1.524		12.1973	12.1615	11.4919	11.6129	11.5443	11.5367	8.1534	11.1404	11.2298	11.404	11.75		7.92828					1.7	2.5	3.8	5.9	10
Roberts Pristine Profile
0-10cm	5	CCPP1	150µm	5.08	21.1	7	28.6	41	19.2	0.041		0.00702	0.32718	0.25078	0.31242	0.15488	0.31037	0.21935	0.29971	0.235214	0.203232	0.310883		-0.92523					1.7	2.5	3.8	5.9	10
10 - 22cm	16	CCPP2	<150µm	5.06	20.8	7	71.4	102	47.9	0.102		0.50844	0.81396	0.71316	0.77724	0.62336	0.77214	0.5457	0.74562	0.687453	0.603945	0.773415		-0.56106					1.7	2.5	3.8	5.9	10
22-25cm	23.5	CCPP3	150µm	5.08	21.1	7	59.99	85.9	40.3	0.0859		0.376098	0.685482	0.591122	0.654558	0.499712	0.650263	0.459565	0.627929	0.568091	0.489675	0.651337		-0.657177					1.7	2.5	3.8	5.9	10
28-33cm	30.5	CCPP5	250µm	5.03	20.6	7	105.2	149.9	70.7	0.1499		0.902178	1.1962	1.07624	1.14224	0.991232	1.13474	0.801965	1.09577	1.04257	0.968969	1.13662		-0.275097					1.7	2.5	3.8	5.9	10
33-40cm	36.5	CCPP6	150µm	5.08	21.1	7	46.6	66.6	31.3	0.0666		0.217452	0.531468	0.444828	0.507492	0.351488	0.504162	0.35631	0.486846	0.425006	0.355104	0.504995		-0.772398					1.7	2.5	3.8	5.9	10
40-43 cm	41.5	CCPP7	<150µm	5.08	20.7	7	81	115.8	54.6	0.1158		0.621876	0.924084	0.817764	0.882396	0.729344	0.876606	0.61953	0.846498	0.789762	0.702477	0.878054		-0.478674					1.7	2.5	3.8	5.9	10
43-53cm	48	CCPP8	250µm	5.04	20.8	7	96.3	137.5	65.1	0.1375		0.80025	1.09725	0.98225	1.04775	0.896	1.04088	0.735625	1.00513	0.950641	0.872063	1.04259		-0.349125					1.7	2.5	3.8	5.9	10
108-135cm	121.5	CCPP17	250µm	5.09	21	7	158	225	106	0.225		1.5195	1.7955	1.6455	1.7145	1.568	1.70325	1.20375	1.64475	1.59934	1.55588	1.70606		0.17325					1.7	2.5	3.8	5.9	10
135-140cm	137.5	CCPP18	250µm	5.03	20.7	7	102.2	145.9	68.8	0.1459		0.869298	1.16428	1.04592	1.11176	0.960512	1.10446	0.780565	1.06653	1.01292	0.937708	1.10629		-0.298977					1.7	2.5	3.8	5.9	10
140-145cm	142.5	CCPP19	250µm	5.03	21.4	7	42.9	61.3	29	0.0613		0.173886	0.489174	0.404654	0.467106	0.310784	0.464041	0.327955	0.448103	0.385713	0.323662	0.464807		-0.804039					1.7	2.5	3.8	5.9	10
145-160cm	152.5	CCPP20	250µm	5.08	21.4	7	43.6	62.4	29.3	0.0624		0.182928	0.497952	0.412992	0.475488	0.319232	0.472368	0.33384	0.456144	0.393868	0.330188	0.473148		-0.797472					1.7	2.5	3.8	5.9	10
200-260cm	230	CCPP23	250µm	5.03	21.6	7	33.3	47.7	22.5	0.0477		0.062094	0.380646	0.301566	0.363474	0.206336	0.361089	0.255195	0.348687	0.284886	0.24298	0.361685		-0.885231					1.7	2.5	3.8	5.9	10
260-300cm	280	CCPP24	250µm	5.01	21.6	7	97.9	139.9	66.1	0.1399		0.819978	1.1164	1.00044	1.06604	0.914432	1.05904	0.748465	1.02267	0.968434	0.890818	1.06079		-0.334797					1.7	2.5	3.8	5.9	10
300-308cm	304	CCPP25	250µm	5.04	21.6	7	48.7	69.7	32.8	0.0697		0.242934	0.556206	0.468326	0.531114	0.375296	0.527629	0.372895	0.509507	0.447988	0.374696	0.5285		-0.753891					1.7	2.5	3.8	5.9	10
313-317cm	315	CCPP27	150µm	5.08	21.5	7	35.8	51.3	24.1	0.0513		0.091686	0.409374	0.328854	0.390906	0.233984	0.388341	0.274455	0.375003	0.311575	0.264337	0.388982		-0.863739					1.7	2.5	3.8	5.9	10
317-322cm	319.5	CCPP28	150µm	5.08	20.9	7	53.2	76.1	35.8	0.0761		0.295542	0.607278	0.516838	0.579882	0.424448	0.576077	0.407135	0.556291	0.495436	0.42012	0.577028		-0.715683					1.7	2.5	3.8	5.9	10
332-344cm	338	CCPP30	250µm	5.07	21	7	40.8	60.8	27.5	0.0608		0.169776	0.485184	0.400864	0.463296	0.306944	0.460256	0.32528	0.444448	0.382006	0.320696	0.461016		-0.807024					1.7	2.5	3.8	5.9	10
344-355cm	349.5	CCPP31	250µm	5.02	21.5	7	47.1	67.1	31.7	0.0671		0.221562	0.535458	0.448618	0.511302	0.355328	0.507947	0.358985	0.490501	0.428713	0.358071	0.508786		-0.769413					1.7	2.5	3.8	5.9	10
Roberts Great House Core2
0-10cm	5	RGH Core2-1 1	250µm	5	21.2	7.3	1016	1452	724	1.452		11.6054	11.587	10.9462	11.0642	10.9914	10.9916	7.7682	10.6141	10.696	10.8631	11.1949		7.49844					1.7	2.5	3.8	5.9	10
10-20cm	15	RGH Core2-1 2	150µm	5.07	20.9	7.6	394	563	270	0.563		4.29786	4.49274	4.20754	4.29006	4.16384	4.26191	3.01205	4.11553	4.10519	4.15176	4.29201		2.19111					1.7	2.5	3.8	5.9	10
20-30cm	25	RGH Core2-1 3	150µm	5.06	21.1	7.6	215	308	146	0.308		2.20176	2.45784	2.27464	2.34696	2.20544	2.33156	1.6478	2.25148	2.21468	2.20452	2.33541		0.66876					1.7	2.5	3.8	5.9	10
30-40cm	35	RGH Core2-1 4	150µm	5	21	7.6	175	251	119	0.251		1.73322	2.00298	1.84258	1.91262	1.76768	1.90007	1.34285	1.83481	1.7921	1.75907	1.90321		0.32847					1.7	2.5	3.8	5.9	10
40-50cm	45	RGH Core2-1 5	250µm	5.07	21.5	7.4	145	208	98	0.208		1.37976	1.65984	1.51664	1.58496	1.43744	1.57456	1.1128	1.52048	1.47331	1.42302	1.57716		0.07176					1.7	2.5	3.8	5.9	10
50-60cm	55	RGH Core2-1 6	150µm	5.08	21.2	7	86.8	124.2	58.6	0.1242		0.690924	0.991116	0.881436	0.946404	0.793856	0.940194	0.66447	0.907902	0.852038	0.768123	0.941747		-0.428526					1.7	2.5	3.8	5.9	10
60-70cm	65	RGH Core2-1 7	150µm	5.04	21.4	7	76	108.7	51.3	0.1087		0.563514	0.867426	0.763946	0.828294	0.674816	0.822859	0.581545	0.794597	0.737125	0.651498	0.824218		-0.521061					1.7	2.5	3.8	5.9	10
70-80cm	75	RGH Core2-1 8	250µm	5.07	21.6	7	95.1	135.9	64.1	0.1359		0.787098	1.08448	0.970122	1.03556	0.883712	1.02876	0.727065	0.993429	0.938779	0.859558	1.03046		-0.358677					1.7	2.5	3.8	5.9	10
80-90cm	85	RGH Core2-2 1	150µm	5.06	21.2	7	117.8	168.2	79.6	0.1682		1.0526	1.34224	1.21496	1.28168	1.13178	1.27327	0.89987	1.22954	1.17824	1.11198	1.27538		-0.165846					1.7	2.5	3.8	5.9	10
90-100cm	95	RGH Core2-2 2	150µm	5.05	21.1	7	97.7	139.7	65.9	0.1397		0.818334	1.11481	0.998926	1.06451	0.912896	1.05753	0.747395	1.02121	0.966951	0.889255	1.05928		-0.335991					1.7	2.5	3.8	5.9	10
100-110cm	105	RGH Core2-2 3	150µm	5.06	21.5	7	79	112.9	53.2	0.1129		0.598038	0.900942	0.795782	0.860298	0.707072	0.854653	0.604015	0.825299	0.768262	0.681308	0.856064		-0.495987					1.7	2.5	3.8	5.9	10
110-120cm	115	RGH Core2-2 4	250µm	5.02	21.4	7	82.1	117.3	55.3	0.1173		0.634206	0.936054	0.829134	0.893826	0.740864	0.887961	0.627555	0.857463	0.800883	0.714199	0.889427		-0.469719					1.7	2.5	3.8	5.9	10
120-130cm	125	RGH Core2-2 5	250µm	5.08	21.7	7	72.5	103.6	48.8	0.1036		0.521592	0.826728	0.725288	0.789432	0.635648	0.784252	0.55426	0.757316	0.699315	0.615301	0.785547		-0.551508					1.7	2.5	3.8	5.9	10
130-140cm	135	RGH Core2-2 6	250µm	5.01	21.5	7	159	228	108	0.228		1.54416	1.81944	1.66824	1.73736	1.59104	1.72596	1.2198	1.66668	1.62159	1.57932	1.72881		0.19116					1.7	2.5	3.8	5.9	10
140-150cm	145	RGH Core2-2 7	150µm	5.02	22	7	258	372	177	0.372		2.72784	2.96856	2.75976	2.83464	2.69696	2.81604	1.9902	2.71932	2.68917	2.71373	2.82069		1.05084					1.7	2.5	3.8	5.9	10
150-160cm	155	RGH Core2-2 8	150µm	5.07	21.6	7	96.7	138.4	65.4	0.1384		0.807648	1.10443	0.989072	1.05461	0.902912	1.04769	0.74044	1.0117	0.957313	0.879096	1.04942		-0.343752					1.7	2.5	3.8	5.9	10
160-170cm	165	RGH Core2-2 9	250µm	5.07	21.9	7	168	242	114	0.242		1.65924	1.93116	1.77436	1.84404	1.69856	1.83194	1.2947	1.76902	1.72538	1.68873	1.83496		0.27474					1.7	2.5	3.8	5.9	10
170-180cm	175	RGH Core2-3 1	150µm	5.04	21.7	7	148	212	100	0.212		1.41264	1.69176	1.54696	1.61544	1.46816	1.60484	1.1342	1.54972	1.50297	1.45428	1.60749		0.09564					1.7	2.5	3.8	5.9	10
180-190cm	185	RGH Core2-3 2	150µm	5.05	21.1	7.6	302	433	206	0.433		3.22926	3.45534	3.22214	3.29946	3.16544	3.27781	2.31655	3.16523	3.1414	3.16539	3.28322		1.41501					1.7	2.5	3.8	5.9	10
190-200cm	195	RGH Core2-3 3	150µm	5.01	21	7.6	247	353	168	0.353		2.57166	2.81694	2.61574	2.68986	2.55104	2.67221	1.88855	2.58043	2.5483	2.5665	2.67662		0.93741					1.7	2.5	3.8	5.9	10
200-210cm	205	RGH Core2-3 4	250µm	5.09	20.7	7	149	214	101	0.214		1.42908	1.70772	1.56212	1.63068	1.48352	1.61998	1.1449	1.56434	1.51779	1.46991	1.62265		0.10758					1.7	2.5	3.8	5.9	10
210-220cm	215	RGH Core2-3 5	250µm	5.02	21.1	7	115.4	164.5	77.7	0.1645		1.02219	1.31271	1.18691	1.25349	1.10336	1.24527	0.880075	1.2025	1.15081	1.08307	1.24732		-0.187935					1.7	2.5	3.8	5.9	10
220-230cm	225	RGH Core2-3 6	150µm	5.05	21.2	7	78.4	112	52.8	0.112		0.59064	0.89376	0.78896	0.85344	0.70016	0.84784	0.5992	0.81872	0.76159	0.67492	0.84924		-0.50136					1.7	2.5	3.8	5.9	10
230-240cm	235	RGH Core2-3 7	150µm	5.08	21.3	7	87.2	124.1	58.9	0.1241		0.690102	0.990318	0.880678	0.945642	0.793088	0.939437	0.663935	0.907171	0.851296	0.767341	0.940988		-0.429123					1.7	2.5	3.8	5.9	10
240-250cm	245	RGH Core2-3 8	150µm	5.07	21.3	7	141	202	95	0.202		1.33044	1.61196	1.47116	1.53924	1.39136	1.52914	1.0807	1.47662	1.42883	1.37613	1.53167		0.03594					1.7	2.5	3.8	5.9	10
250-260cm	255	RGH Core2-3 9	150µm	5.05	21.2	7	160	228	108	0.228		1.54416	1.81944	1.66824	1.73736	1.59104	1.72596	1.2198	1.66668	1.62159	1.57932	1.72881		0.19116					1.7	2.5	3.8	5.9	10
Roberts Great House Core3
0-10cm	5	RGH Core3-1 1	150µm	5.02	22	7	39.9	57.1	26.8	0.0571		0.139362	0.455658	0.372818	0.435102	0.278528	0.432247	0.305485	0.417401	0.354575	0.298746	0.432961		-0.829113					1.7	2.5	3.8	5.9	10
10-20cm	15	RGH Core3-1 2	150µm	5.07	21.8	7	45.9	65.5	30.8	0.0655		0.20841	0.52269	0.43649	0.49911	0.34304	0.495835	0.350425	0.478805	0.416851	0.348579	0.496654		-0.778965					1.7	2.5	3.8	5.9	10
20-30cm	25	RGH Core3-1 3	150µm	5.05	21.3	7	45.5	65.1	30.7	0.0651		0.205122	0.519498	0.433458	0.496062	0.339968	0.492807	0.348285	0.475881	0.413885	0.346206	0.493621		-0.781353					1.7	2.5	3.8	5.9	10
30-40cm	35	RGH Core3-1 4	150µm	5.01	21.3	7	44.5	63.7	30	0.0637		0.193614	0.508326	0.422846	0.485394	0.329216	0.482209	0.340795	0.465647	0.403506	0.3379	0.483005		-0.789711					1.7	2.5	3.8	5.9	10
40-50cm	45	RGH Core3-1 5	150µm	5.04	21.2	7	42.6	60.7	28.4	0.0607		0.168954	0.484386	0.400106	0.462534	0.306176	0.459499	0.324745	0.443717	0.381265	0.320103	0.460258		-0.807621					1.7	2.5	3.8	5.9	10
50-60cm	55	RGH Core3-1 6	150µm	5.07	21.2	7	50.7	72.5	34.1	0.0725		0.26595	0.57855	0.48955	0.55245	0.3968	0.548825	0.387875	0.529975	0.468747	0.394569	0.549731		-0.737175					1.7	2.5	3.8	5.9	10
60-70cm	65	RGH Core3-1 7	150µm	5.07	21.7	7	51.7	73.9	34.8	0.0739		0.277458	0.589722	0.500162	0.563118	0.407552	0.559423	0.395365	0.540209	0.479126	0.404505	0.560347		-0.728817					1.7	2.5	3.8	5.9	10
70-80cm	75	RGH Core3-2 1	150µm	5.01	21.7	7	40.9	58.5	27.5	0.0585		0.15087	0.46683	0.38343	0.44577	0.28928	0.442845	0.312975	0.427635	0.364954	0.307051	0.443576		-0.820755					1.7	2.5	3.8	5.9	10
80-90cm	85	RGH Core3-2 2	150µm	5.02	21.2	7	35.2	50.4	23.7	0.0504		0.084288	0.402192	0.322032	0.384048	0.227072	0.381528	0.26964	0.368424	0.304903	0.258998	0.382158		-0.869112					1.7	2.5	3.8	5.9	10
90-100cm	95	RGH Core3-2 3	150µm	5.05	22	7	43.5	62.2	29.2	0.0622		0.181284	0.496356	0.411476	0.473964	0.317696	0.470854	0.33277	0.454682	0.392385	0.329002	0.471632		-0.798666					1.7	2.5	3.8	5.9	10
100-110cm	105	RGH Core3-2 4	212µm	5.02	21.3	7	64	91.5	43	0.0915		0.42213	0.73017	0.63357	0.69723	0.54272	0.692655	0.489525	0.668865	0.609608	0.529421	0.693799		-0.623745					1.7	2.5	3.8	5.9	10
110-120cm	115	RGH Core3-2 5	212µm	5.05	21.3	7	62.5	89.5	42.1	0.0895		0.40569	0.71421	0.61841	0.68199	0.52736	0.677515	0.478825	0.654245	0.594781	0.515226	0.678634		-0.635685					1.7	2.5	3.8	5.9	10
120-130cm	125	RGH Core3-2 6	250µm	5.04	21.4	7	79.5	113.8	53.6	0.1138		0.605436	0.908124	0.802604	0.867156	0.713984	0.861466	0.60883	0.831878	0.774935	0.687696	0.862889		-0.490614					1.7	2.5	3.8	5.9	10
130-140cm	135	RGH Core3-2 7	250µm	5.01	21.5	7	88.6	126.4	59.6	0.1264		0.709008	1.00867	0.898112	0.963168	0.810752	0.956848	0.67624	0.923984	0.868348	0.785316	0.958428		-0.415392					1.7	2.5	3.8	5.9	10
140-150cm	145	RGH Core3-2 8	150µm	5	21.7	7	96	136.7	64.5	0.1367		0.793674	1.09087	0.976186	1.04165	0.889856	1.03482	0.731345	0.999277	0.94471	0.86581	1.03653		-0.353901					1.7	2.5	3.8	5.9	10
150-160cm	155	RGH Core3-2 9	150µm	5.1	21.9	7	73.8	105.4	49.7	0.1054		0.536388	0.841092	0.738932	0.803148	0.649472	0.797878	0.56389	0.770474	0.712659	0.628077	0.799196		-0.540762					1.7	2.5	3.8	5.9	10
Roberts Great House Core4
0-10cm	5	RGH Core4-1 1	250 µm	5.15	20.1	7	59.5	84.9	40	0.0849		0.367878	0.677502	0.583542	0.646938	0.492032	0.642693	0.454215	0.620619	0.560677	0.482578	0.643754		-0.663147					1.7	2.5	3.8	5.9	10
10-20cm	15	RGH Core4-1 2	250 µm	5.03	20.4	7	53.9	76.9	36.1	0.0769		0.302118	0.613662	0.522902	0.585978	0.430592	0.582133	0.411415	0.562139	0.501367	0.425798	0.583094		-0.710907					1.7	2.5	3.8	5.9	10
20-30cm	25	RGH Core4-1 3	250 µm	5.25	20.3	7	56.1	80.1	37.6	0.0801		0.328422	0.639198	0.547158	0.610362	0.455168	0.606357	0.428535	0.585531	0.525091	0.44851	0.607358		-0.691803					1.7	2.5	3.8	5.9	10
30-43cm	36.5	RGH Core4-1 4	250 µm	5.05	20.3	7	50.7	72.4	34.1	0.0724		0.265128	0.577752	0.488792	0.551688	0.396032	0.548068	0.38734	0.529244	0.468006	0.393859	0.548973		-0.737772					1.7	2.5	3.8	5.9	10
43-53cm	48	RGH Core4-2 1	250 µm	5.04	21.3	7	55.1	78.7	36.7	0.0787		0.316914	0.628026	0.536546	0.599694	0.444416	0.595759	0.421045	0.575297	0.514712	0.438573	0.596743		-0.700161					1.7	2.5	3.8	5.9	10
53-63cm	58	RGH Core4-2 2	250 µm	5	20.5	7	58	82.8	38.9	0.0828		0.350616	0.660744	0.567624	0.630936	0.475904	0.626796	0.44298	0.605268	0.545108	0.467673	0.627831		-0.675684					1.7	2.5	3.8	5.9	10
63-73cm	68	RGH Core4-2 3	250 µm	5.03	20.3	7	58.3	93.7	39.2	0.0937		0.440214	0.747726	0.650246	0.713994	0.559616	0.709309	0.501295	0.684947	0.625918	0.545036	0.71048		-0.610611					1.7	2.5	3.8	5.9	10
73-83cm	78	RGH Core4-2 4	150 µm	5.16	20.4	7	42.6	60.4	28.6	0.0604		0.166488	0.481992	0.397832	0.460248	0.303872	0.457228	0.32314	0.441524	0.37904	0.318323	0.457983		-0.809412					1.7	2.5	3.8	5.9	10
83-93cm	88	RGH Core4-2 5	250 µm	5.05	20.4	7	42.6	60.8	28.5	0.0608		0.169776	0.485184	0.400864	0.463296	0.306944	0.460256	0.32528	0.444448	0.382006	0.320696	0.461016		-0.807024					1.7	2.5	3.8	5.9	10
93-103cm	98	RGH Core4-2 6	250 µm	5.02	20	7	49	69.8	32.7	0.0698		0.243756	0.557004	0.469084	0.531876	0.376064	0.528386	0.37343	0.510238	0.44873	0.375405	0.529259		-0.753294					1.7	2.5	3.8	5.9	10
103-113cm	108	RGH Core4-2 7	250 µm	4.99	20.6	7	65.3	93.8	44	0.0938		0.441036	0.748524	0.651004	0.714756	0.560384	0.710066	0.50183	0.685678	0.62666	0.545745	0.711238		-0.610014					1.7	2.5	3.8	5.9	10
113-123cm	118	RGH Core4-2 8	250 µm	5.07	21.4	7	67.9	96.9	45.7	0.0969		0.466518	0.773262	0.674502	0.738378	0.584192	0.733533	0.518415	0.708339	0.649642	0.567748	0.734744		-0.591507					1.7	2.5	3.8	5.9	10
123-133cm	128	RGH Core4-2 9	250 µm	5.33	20.4	7	120.7	172.4	81.4	0.1724		1.08713	1.37575	1.24679	1.31369	1.16403	1.30507	0.92234	1.26024	1.20938	1.14481	1.30722		-0.140772					1.7	2.5	3.8	5.9	10
133-143cm	138	RGH Core4-3 1	250 µm	5.16	20.1	7	48.5	69.2	32.7	0.0692		0.238824	0.552216	0.464536	0.527304	0.371456	0.523844	0.37022	0.505852	0.444281	0.371147	0.524709		-0.756876					1.7	2.5	3.8	5.9	10
143-153cm	148	RGH Core4-3 2	150 µm	5.09	20.5	7	36.9	52.6	24.6	0.0526		0.102372	0.419748	0.338708	0.400812	0.243968	0.398182	0.28141	0.384506	0.321213	0.272049	0.39884		-0.855978					1.7	2.5	3.8	5.9	10
153-163cm	158	RGH Core4-3 3	150 µm	5.06	20.6	7	42.5	61.2	28.7	0.0612		0.173064	0.488376	0.403896	0.466344	0.310016	0.463284	0.32742	0.447372	0.384972	0.323069	0.464049		-0.804636					1.7	2.5	3.8	5.9	10
163-173cm	168	RGH Core4-3 4	150 µm	5.3	20.3	7	46.5	66.3	31.3	0.0663		0.214986	0.529074	0.442554	0.505206	0.349184	0.501891	0.354705	0.484653	0.422782	0.353325	0.50272		-0.774189					1.7	2.5	3.8	5.9	10
173-188cm	180.5	RGH Core4-3 5	250 µm	5.24	20.7	7	79.1	112.8	53.1	0.1128		0.597216	0.900144	0.795024	0.859536	0.706304	0.853896	0.60348	0.824568	0.767521	0.680598	0.855306		-0.496584					1.7	2.5	3.8	5.9	10
188-198cm	193	RGH Core4-3 6	250 µm	5	21.1	7	134.4	191.9	90.7	0.1919		1.24742	1.53136	1.3946	1.46228	1.31379	1.45268	1.02666	1.40279	1.35395	1.2972	1.45508		-0.024357					1.7	2.5	3.8	5.9	10
198-208cm	203	RGH Core4-3 7	250 µm	5.08	20.1	7	235	337	159	0.337		2.44014	2.68926	2.49446	2.56794	2.42816	2.55109	1.80295	2.46347	2.42968	2.43715	2.5553		0.84189					1.7	2.5	3.8	5.9	10
208-223cm	215.5	RGH Core4-3 8	250 µm	5.05	20.4	7	167	239	113	0.239		1.63458	1.90722	1.75162	1.82118	1.67552	1.80923	1.27865	1.74709	1.70314	1.66528	1.81222		0.25683					1.7	2.5	3.8	5.9	10
Roberts Great House Core5
0-10cm	5	RGH Core5-1 1	150µm	5.01	21	7	27.9	40.3	18.8	0.0403		0.001266	0.321594	0.245474	0.307086	0.149504	0.305071	0.215605	0.294593	0.230024	0.19908	0.305575		-0.929409					1.7	2.5	3.8	5.9	10
10-20cm	15	RGH Core5-1 2	150µm	5	20.3	7	30	42.9	20.1	0.0429		0.022638	0.342342	0.265182	0.326898	0.169472	0.324753	0.229515	0.313599	0.2493	0.214504	0.325289		-0.913887					1.7	2.5	3.8	5.9	10
20-30cm	25	RGH Core5-1 3	150µm	5.08	20.6	7.5	45.2	64.8	30.5	0.0648		0.202656	0.517104	0.431184	0.493776	0.337664	0.490536	0.34668	0.473688	0.411661	0.344426	0.491346		-0.783144					1.7	2.5	3.8	5.9	10
30-40cm	35	RGH Core5-1 4	150µm	5.01	21.1	7	45.5	65.2	30.6	0.0652		0.205944	0.520296	0.434216	0.496824	0.340736	0.493564	0.34882	0.476612	0.414627	0.346799	0.494379		-0.780756					1.7	2.5	3.8	5.9	10
40-50cm	45	RGH Core5-1 5	150µm	5.05	20.9	7.3	44.1	62.9	29.6	0.0629		0.187038	0.501942	0.416782	0.479298	0.323072	0.476153	0.336515	0.459799	0.397575	0.333154	0.476939		-0.794487					1.7	2.5	3.8	5.9	10
50-60cm	55	RGH Core5-1 6	150µm	5.04	21	7.3	37.2	53.1	25.1	0.0531		0.106482	0.423738	0.342498	0.404622	0.247808	0.401967	0.284085	0.388161	0.32492	0.275016	0.402631		-0.852993					1.7	2.5	3.8	5.9	10
60-70cm	65	RGH Core5-2 1	150µm	5.04	21.2	7	31.8	45.5	21.3	0.0455		0.04401	0.36309	0.28489	0.34671	0.18944	0.344435	0.243425	0.332605	0.268576	0.229929	0.345004		-0.898365					1.7	2.5	3.8	5.9	10
70-80cm	75	RGH Core5-2 2	150µm	5.09	20.4	7.3	33.3	47.9	22.6	0.0479		0.063738	0.382242	0.303082	0.364998	0.207872	0.362603	0.256265	0.350149	0.286369	0.244167	0.363202		-0.884037					1.7	2.5	3.8	5.9	10
80-90cm	85	RGH Core5-2 3	150µm	5.05	21.4	7	38.9	55.7	26.2	0.0557		0.127854	0.444486	0.362206	0.424434	0.267776	0.421649	0.297995	0.407167	0.344196	0.29044	0.422345		-0.837471					1.7	2.5	3.8	5.9	10
90-100cm	95	RGH Core5-2 4	150µm	5.04	21	7	43.1	61.7	29	0.0617		0.177174	0.492366	0.407686	0.470154	0.313856	0.467069	0.330095	0.451027	0.388678	0.326035	0.46784		-0.801651					1.7	2.5	3.8	5.9	10
100-110cm	105	RGH Core5-2 5	150µm	5.01	21	7	36.4	52.1	24.5	0.0521		0.098262	0.415758	0.334918	0.397002	0.240128	0.394397	0.278735	0.380851	0.317506	0.269083	0.395048		-0.858963					1.7	2.5	3.8	5.9	10
110-120cm	115	RGH Core5-2 6	150µm	5.04	21.1	7	32.4	46.4	21.8	0.0464		0.051408	0.370272	0.291712	0.353568	0.196352	0.351248	0.24824	0.339184	0.275248	0.235268	0.351828		-0.892992					1.7	2.5	3.8	5.9	10
120-130cm	125	RGH Core5-2 7	150µm	5	21.2	7	36.7	52.5	24.7	0.0525		0.10155	0.41895	0.33795	0.40005	0.2432	0.397425	0.280875	0.383775	0.320472	0.271456	0.398081		-0.856575					1.7	2.5	3.8	5.9	10
130-140cm	135	RGH Core5-2 8	150µm	5.08	21.1	7	30.4	43.5	20.4	0.0435		0.02757	0.34713	0.26973	0.33147	0.17408	0.329295	0.232725	0.317985	0.253748	0.218064	0.329839		-0.910305					1.7	2.5	3.8	5.9	10
140-150cm	145	RGH Core5-2 9	150µm	5.06	21.5	7	58.7	83.9	39.5	0.0839		0.359658	0.669522	0.575962	0.639318	0.484352	0.635123	0.448865	0.613309	0.553264	0.47548	0.636172		-0.669117					1.7	2.5	3.8	5.9	10
Roberts Great House Core6
0-10cm	5	RGH Core6-1 1	250µm	5.01	21	7	37.8	54.4	25.5	0.0544		0.117168	0.434112	0.352352	0.414528	0.257792	0.411808	0.29104	0.397664	0.334558	0.282728	0.412488		-0.845232					1.7	2.5	3.8	5.9	10
10-20cm	15	RGH Core6-1 2	250µm	5	21.3	7	30	42.8	20	0.0428		0.021816	0.341544	0.264424	0.326136	0.168704	0.323996	0.22898	0.312868	0.248558	0.213911	0.324531		-0.914484					1.7	2.5	3.8	5.9	10
20-30cm	25	RGH Core6-1 3	250µm	5.09	21.5	7	33.6	48.3	22.6	0.0483		0.067026	0.385434	0.306114	0.368046	0.210944	0.365631	0.258405	0.353073	0.289334	0.24654	0.366235		-0.881649					1.7	2.5	3.8	5.9	10
30-40cm	35	RGH Core6-1 4	150µm	5.05	20.9	7	43.6	62.2	29.1	0.0622		0.181284	0.496356	0.411476	0.473964	0.317696	0.470854	0.33277	0.454682	0.392385	0.329002	0.471632		-0.798666					1.7	2.5	3.8	5.9	10
40-50cm	45	RGH Core6-1 5	250µm	5.04	21	7	43.6	62.8	29.4	0.0628		0.186216	0.501144	0.416024	0.478536	0.322304	0.475396	0.33598	0.459068	0.396833	0.332561	0.476181		-0.795084					1.7	2.5	3.8	5.9	10
50-60cm	55	RGH Core6-1 6	250µm	5.01	20.6	7	38.9	55.7	26.2	0.0557		0.127854	0.444486	0.362206	0.424434	0.267776	0.421649	0.297995	0.407167	0.344196	0.29044	0.422345		-0.837471					1.7	2.5	3.8	5.9	10
60-70cm	65	RGH Core6-1 7	150µm	5.02	20.5	7	44.7	64	30.1	0.064		0.19608	0.51072	0.42512	0.48768	0.33152	0.48448	0.3424	0.46784	0.40573	0.33968	0.48528		-0.78792					1.7	2.5	3.8	5.9	10
70-80cm	75	RGH Core6-2 1	150µm	5.09	21.3	7	38.3	54.8	25.8	0.0548		0.120456	0.437304	0.355384	0.417576	0.260864	0.414836	0.29318	0.400588	0.337523	0.285101	0.415521		-0.842844					1.7	2.5	3.8	5.9	10
80-90cm	85	RGH Core6-2 2	150µm	5.02	21.4	7	120.6	172.3	81.4	0.1723		1.08631	1.37495	1.24603	1.31293	1.16326	1.30431	0.921805	1.25951	1.20864	1.14402	1.30646		-0.141369					1.7	2.5	3.8	5.9	10
90-100cm	95	RGH Core6-2 3	150µm	5.05	21.4	7	141	201	95	0.201		1.32222	1.60398	1.46358	1.53162	1.38368	1.52157	1.07535	1.46931	1.42141	1.36831	1.52408		0.02997					1.7	2.5	3.8	5.9	10
100-110cm	105	RGH Core6-2 4	150µm	5.04	21	7	129	184.5	87.1	0.1845		1.18659	1.47231	1.33851	1.40589	1.25696	1.39667	0.987075	1.34869	1.29909	1.23937	1.39897		-0.068535					1.7	2.5	3.8	5.9	10
110-120cm	115	RGH Core6-2 5	150µm	5.03	21.4	7	121.3	173.3	82	0.1733		1.09453	1.38293	1.25361	1.32055	1.17094	1.31188	0.927155	1.26682	1.21605	1.15184	1.31405		-0.135399					1.7	2.5	3.8	5.9	10
120-130cm	125	RGH Core6-2 6	250µm	5.03	20.9	7	266	380	181	0.38		2.7936	3.0324	2.8204	2.8956	2.7584	2.8766	2.033	2.7778	2.74848	2.77295	2.88135		1.0986					1.7	2.5	3.8	5.9	10
130-140cm	135	RGH Core6-2 7	250µm	5.05	21.1	7	198	282	133	0.282		1.98804	2.25036	2.07756	2.14884	2.00576	2.13474	1.5087	2.06142	2.02193	2.00133	2.13826		0.51354					1.7	2.5	3.8	5.9	10
140-150cm	145	RGH Core6-2 8	150µm	5.08	20.4	7	160	228	108	0.228		1.54416	1.81944	1.66824	1.73736	1.59104	1.72596	1.2198	1.66668	1.62159	1.57932	1.72881		0.19116					1.7	2.5	3.8	5.9	10
150-160cm	155	RGH Core6-3 1	150µm	5.02	21.2	7	32.4	46.6	21.9	0.0466		0.053052	0.371868	0.293228	0.355092	0.197888	0.352762	0.24931	0.340646	0.276731	0.236455	0.353345		-0.891798					1.7	2.5	3.8	5.9	10
160-170cm	165	RGH Core6-3 2	150µm	5.04	20.5	7	28.3	40.3	19.3	0.0403		0.001266	0.321594	0.245474	0.307086	0.149504	0.305071	0.215605	0.294593	0.230024	0.19908	0.305575		-0.929409					1.7	2.5	3.8	5.9	10
170-180cm	175	RGH Core6-3 3	250µm	5.03	21.1	7	38.4	54.9	25.8	0.0549		0.121278	0.438102	0.356142	0.418338	0.261632	0.415593	0.293715	0.401319	0.338265	0.285694	0.416279		-0.842247					1.7	2.5	3.8	5.9	10
180-190cm	185	RGH Core6-3 4	250µm	5.01	21.4	7	40.8	58.2	27.5	0.0582		0.148404	0.464436	0.381156	0.443484	0.286976	0.440574	0.31137	0.425442	0.36273	0.305271	0.441302		-0.822546					1.7	2.5	3.8	5.9	10
190-200cm	195	RGH Core6-3 5	150µm	5.06	21.5	7	40.1	57.4	27.1	0.0574		0.141828	0.458052	0.375092	0.437388	0.280832	0.434518	0.30709	0.419594	0.356799	0.300526	0.435235		-0.827322					1.7	2.5	3.8	5.9	10
200-210cm	205	RGH Core6-3 6	150µm	5.06	21.1	7	46.4	66.2	31.1	0.0662		0.214164	0.528276	0.441796	0.504444	0.348416	0.501134	0.35417	0.483922	0.42204	0.352732	0.501962		-0.774786					1.7	2.5	3.8	5.9	10
210-220cm	215	RGH Core6-3 7	150µm	5	20.6	7.3	163	233	110	0.233		1.58526	1.85934	1.70614	1.77546	1.62944	1.76381	1.24655	1.70323	1.65865	1.6184	1.76672		0.22101					1.7	2.5	3.8	5.9	10
220-230cm	225	RGH Core6-3 8	250µm	5.02	20.9	7.3	234	334	160	0.334		2.41548	2.66532	2.47172	2.54508	2.40512	2.52838	1.7869	2.44154	2.40744	2.41289	2.53256		0.82398					1.7	2.5	3.8	5.9	10
230-240cm	235	RGH Core6-3 9	150µm	5.1	20.5	7.4	215	309	147	0.309		2.20998	2.46582	2.28222	2.35458	2.21312	2.33913	1.65315	2.25879	2.2221	2.21233	2.34299		0.67473					1.7	2.5	3.8	5.9	10
Roberts Great House Core7
0-10cm	5	RGH Core7-1 1	150µm	5.09	22.2	7	45.3	64.7	30.4	0.0647		0.201834	0.516306	0.430426	0.493014	0.336896	0.489779	0.346145	0.472957	0.41092	0.343833	0.490588		-0.783741					1.7	2.5	3.8	5.9	10
10-20cm	15	RGH Core7-1 2	150µm	5.04	21.5	7	44.5	63.6	29.9	0.0636		0.192792	0.507528	0.422088	0.484632	0.328448	0.481452	0.34026	0.464916	0.402765	0.337307	0.482247		-0.790308					1.7	2.5	3.8	5.9	10
20-30cm	25	RGH Core7-1 3	150µm	5.04	21.3	7	40.2	57.5	27	0.0575		0.14265	0.45885	0.37585	0.43815	0.2816	0.435275	0.307625	0.420325	0.357541	0.301119	0.435994		-0.826725					1.7	2.5	3.8	5.9	10
30-40cm	35	RGH Core7-1 4	150µm	5.01	21.8	7	48.3	69.2	32.5	0.0692		0.238824	0.552216	0.464536	0.527304	0.371456	0.523844	0.37022	0.505852	0.444281	0.371147	0.524709		-0.756876					1.7	2.5	3.8	5.9	10
40-50cm	45	RGH Core7-1 5	150µm	5	21.6	7	55	78.7	37	0.0787		0.316914	0.628026	0.536546	0.599694	0.444416	0.595759	0.421045	0.575297	0.514712	0.438573	0.596743		-0.700161					1.7	2.5	3.8	5.9	10
50-60cm	55	RGH Core7-1 6	150µm	5.05	21.4	7	73.5	105.1	49.6	0.1051		0.533922	0.838698	0.736658	0.800862	0.647168	0.795607	0.562285	0.768281	0.710435	0.625947	0.796921		-0.542553					1.7	2.5	3.8	5.9	10
60-70cm	65	RGH Core7-2 1	150µm	5.02	20.9	7	38.2	54.5	25.8	0.0545		0.11799	0.43491	0.35311	0.41529	0.25856	0.412565	0.291575	0.398395	0.335299	0.283321	0.413246		-0.844635					1.7	2.5	3.8	5.9	10
70-80cm	75	RGH Core7-2 2	150µm	5	20.4	7	45.9	65.6	30.9	0.0656		0.209232	0.523488	0.437248	0.499872	0.343808	0.496592	0.35096	0.479536	0.417592	0.349172	0.497412		-0.778368					1.7	2.5	3.8	5.9	10
80-90cm	85	RGH Core7-2 3	150µm	5.03	20.1	7	50.4	72.1	33.9	0.0721		0.262662	0.575358	0.486518	0.549402	0.393728	0.545797	0.385735	0.527051	0.465781	0.39173	0.546698		-0.739563					1.7	2.5	3.8	5.9	10
90-100cm	95	RGH Core7-2 4	150µm	5	20.2	7	120.4	172.1	81.4	0.1721		1.08466	1.37336	1.24452	1.3114	1.16173	1.3028	0.920735	1.25805	1.20716	1.14246	1.30495		-0.142563					1.7	2.5	3.8	5.9	10
100-110cm	105	RGH Core7-2 5	150µm	5.04	20.4	7.5	209	299	142	0.299		2.12778	2.38602	2.20642	2.27838	2.13632	2.26343	1.59965	2.18569	2.14796	2.13418	2.26717		0.61503					1.7	2.5	3.8	5.9	10
110-120cm	115	RGH Core7-2 6	150µm	5.01	20.3	7.5	243	348	165	0.348		2.53056	2.77704	2.57784	2.65176	2.51264	2.63436	1.8618	2.54388	2.51123	2.52608	2.63871		0.90756					1.7	2.5	3.8	5.9	10
120-130cm	125	RGH Core7-2 7	150µm	5.06	20.7	7.9	288	412	196	0.412		3.05664	3.28776	3.06296	3.13944	3.00416	3.11884	2.2042	3.01172	2.98571	3.00983	3.12399		1.28964					1.7	2.5	3.8	5.9	10
130-140cm	135	RGH Core7-2 8	150µm	5.1	20	8.5	320	458	219	0.458		3.43476	3.65484	3.41164	3.48996	3.35744	3.46706	2.4503	3.34798	3.32675	3.35507	3.47279		1.56426					1.7	2.5	3.8	5.9	10
140-150cm	145	RGH Core7-2 9	150µm	5	20.7	8.7	380	545	261	0.545		4.1499	4.3491	4.0711	4.1529	4.0256	4.12565	2.91575	3.98395	3.97174	4.01519	4.15065		2.08365					1.7	2.5	3.8	5.9	10
150-160cm	155	RGH Core7-3 1	150µm	5.03	21	7	60.1	86	40.5	0.086		0.37692	0.68628	0.59188	0.65532	0.50048	0.65102	0.4601	0.62866	0.568832	0.490385	0.652095		-0.65658					1.7	2.5	3.8	5.9	10
160-170cm	165	RGH Core7-3 2	150µm	5.01	21	7.8	138.3	197.8	93.6	0.1978		1.29592	1.57844	1.43932	1.50724	1.3591	1.49735	1.05823	1.44592	1.39769	1.34331	1.49982		0.010866					1.7	2.5	3.8	5.9	10
170-180cm	175	RGH Core7-3 3	150µm	5	20.5	8.2	174	249	118	0.249		1.71678	1.98702	1.82742	1.89738	1.75232	1.88493	1.33215	1.82019	1.77727	1.74344	1.88804		0.31653					1.7	2.5	3.8	5.9	10
180-190cm	185	RGH Core7-3 4	150µm	5.03	20.6	8.8	208	298	141	0.298		2.11956	2.37804	2.19884	2.27076	2.12864	2.25586	1.5943	2.17838	2.14055	2.12637	2.25959		0.60906					1.7	2.5	3.8	5.9	10
190-200cm	195	RGH Core7-3 5	150µm	5.05	20.8	9.2	283	405	193	0.405		2.9991	3.2319	3.0099	3.0861	2.9504	3.06585	2.16675	2.96055	2.93382	2.95801	3.07091		1.24785					1.7	2.5	3.8	5.9	10
200-210cm	205	RGH Core7-3 6	150µm	5.07	21	9.3	347	496	237	0.496		3.74712	3.95808	3.69968	3.77952	3.64928	3.75472	2.6536	3.62576	3.60847	3.6434	3.76092		1.79112					1.7	2.5	3.8	5.9	10
210-220cm	215	RGH Core7-3 7	150µm	5.07	20.1	9.3	296	423	202	0.423		3.14706	3.37554	3.14634	3.22326	3.08864	3.20211	2.26305	3.09213	3.06727	3.09126	3.2074		1.35531					1.7	2.5	3.8	5.9	10
220-230cm	225	RGH Core7-3 8	150µm	5.02	21.2	9.3	315	451	216	0.451		3.37722	3.59898	3.35858	3.43662	3.30368	3.41407	2.41285	3.29681	3.27485	3.30196	3.41971		1.52247					1.7	2.5	3.8	5.9	10
Roberts Great House Core10
1-10cm	5	RGH Core10-1 1	150µm	5.01	21.3	7	44.8	64	30.1	0.064		0.19608	0.51072	0.42512	0.48768	0.33152	0.48448	0.3424	0.46784	0.40573	0.33968	0.48528		-0.78792					1.7	2.5	3.8	5.9	10
10-20cm	15	RGH Core10-1 2	150µm	5	20.6	7	32.1	45.9	21.5	0.0459		0.047298	0.366282	0.287922	0.349758	0.192512	0.347463	0.245565	0.335529	0.271541	0.232302	0.348037		-0.895977					1.7	2.5	3.8	5.9	10
20-30cm	25	RGH Core10-1 3	150µm	5.1	20.8	7	35.4	50.6	23.8	0.0506		0.085932	0.403788	0.323548	0.385572	0.228608	0.383042	0.27071	0.369886	0.306386	0.260184	0.383675		-0.867918					1.7	2.5	3.8	5.9	10
30-40cm	35	RGH Core10-1 4	250µm	5.01	21.2	7	65	92.9	43.7	0.0929		0.433638	0.741342	0.644182	0.707898	0.553472	0.703253	0.497015	0.679099	0.619987	0.539358	0.704414		-0.615387					1.7	2.5	3.8	5.9	10
40-50cm	45	RGH Core10-1 5	250µm	5.08	21.6	7.3	81.2	116	54.7	0.116		0.62352	0.92568	0.81928	0.88392	0.73088	0.87812	0.6206	0.84796	0.791245	0.70404	0.87957		-0.47748					1.7	2.5	3.8	5.9	10
50-60cm	55	RGH Core10-1 6	250µm	5.04	21.6	7	122.2	174.5	82.4	0.1745		1.10439	1.39251	1.26271	1.32969	1.18016	1.32096	0.933575	1.27559	1.22495	1.16122	1.32315		-0.128235					1.7	2.5	3.8	5.9	10
60-68cm	64	RGH Core10-1 7	250µm	5	21.8	7	137.7	196.8	93	0.1968		1.2877	1.57046	1.43174	1.49962	1.35142	1.48978	1.05288	1.43861	1.39028	1.33549	1.49224		0.004896					1.7	2.5	3.8	5.9	10
70-80cm	75	RGH Core10-2 1	150µm	5.04	21.2	7	42.4	60.7	28.5	0.0607		0.168954	0.484386	0.400106	0.462534	0.306176	0.459499	0.324745	0.443717	0.381265	0.320103	0.460258		-0.807621					1.7	2.5	3.8	5.9	10
80-90cm	85	RGH Core10-2 2	250µm	5.01	20.8	7	71.8	102.6	48.4	0.1026		0.513372	0.818748	0.717708	0.781812	0.627968	0.776682	0.54891	0.750006	0.691901	0.608203	0.777964		-0.557478					1.7	2.5	3.8	5.9	10
90-100cm	95	RGH Core10-2 3	250µm	5.01	21.1	7	103.4	147.8	69.7	0.1478		0.884916	1.17944	1.06032	1.12624	0.975104	1.11885	0.79073	1.08042	1.027	0.952557	1.12069		-0.287634					1.7	2.5	3.8	5.9	10
100-110cm	105	RGH Core10-2 4	250µm	5.01	21	7	151	217	102	0.217		1.45374	1.73166	1.58486	1.65354	1.50656	1.64269	1.16095	1.58627	1.54003	1.49335	1.6454		0.12549					1.7	2.5	3.8	5.9	10
110-120cm	115	RGH Core10-2 5	250µm	5.01	21.3	7	249	357	170	0.357		2.60454	2.84886	2.64606	2.72034	2.58176	2.70249	1.90995	2.60967	2.57796	2.59884	2.70695		0.96129					1.7	2.5	3.8	5.9	10
120-130cm	125	RGH Core10-2 6	250µm	5.03	21	7	360	515	247	0.515		3.9033	4.1097	3.8437	3.9243	3.7952	3.89855	2.75525	3.76465	3.74933	3.78756	3.90855		1.90455					1.7	2.5	3.8	5.9	10
130-140cm	135	RGH Core10-2 7	250µm	5.04	22.7	7	798	1141	561	1.141		9.04902	9.10518	8.58878	8.69442	8.60288	8.63737	6.10435	8.34071	8.39034	8.52676	8.78307		5.64177					1.7	2.5	3.8	5.9	10
140-150cm	145	RGH Core10-2 8	250µm	5.08	22	7	627	896	436	0.896		7.03512	7.15008	6.73168	6.82752	6.72128	6.78272	4.7936	6.54976	6.57397	6.6784	6.87942		4.17912					1.7	2.5	3.8	5.9	10
150-160cm	155	RGH Core10-2 9	250µm	5.05	21.4	7	289	414	197	0.414		3.07308	3.30372	3.07812	3.15468	3.01952	3.13398	2.2149	3.02634	3.00054	3.02463	3.13915		1.30158					1.7	2.5	3.8	5.9	10
160-170cm	165	RGH Core10-3 1	150µm	5.04	21.5	7	191	274	130	0.274		1.92228	2.18652	2.01692	2.08788	1.94432	2.07418	1.4659	2.00294	1.96262	1.93881	2.07761		0.46578					1.7	2.5	3.8	5.9	10
170-180cm	175	RGH Core10-3 2	250µm	5.03	21	7	723	1033	506	1.033		8.16126	8.24334	7.77014	7.87146	7.77344	7.81981	5.52655	7.55123	7.58965	7.71541	7.94391		4.99701					1.7	2.5	3.8	5.9	10
180-190cm	185	RGH Core10-3 3	250µm	5.02	20.9	7.5	534	765	371	0.765		5.9583	6.1047	5.7387	5.8293	5.7152	5.79105	4.09275	5.59215	5.60277	5.68444	5.86155		3.39705					1.7	2.5	3.8	5.9	10
190-200cm	195	RGH Core10-3 4	250µm	5.04	21.2	7	443	633	305	0.633		4.87326	5.05134	4.73814	4.82346	4.70144	4.79181	3.38655	4.62723	4.62415	4.68289	4.83591		2.60901					1.7	2.5	3.8	5.9	10
200-210cm	205	RGH Core10-3 5	250µm	5.09	20.8	7	357	510	244	0.51		3.8622	4.0698	3.8058	3.8862	3.7568	3.8607	2.7285	3.7281	3.71226	3.74962	3.8682		1.8747					1.7	2.5	3.8	5.9	10
210-220cm	215	RGH Core10-3 6	250µm	5.05	21.1	7.5	514	735	355	0.735		5.7117	5.8653	5.5113	5.6007	5.4848	5.56395	3.93225	5.37285	5.38036	5.45681	5.62845		3.21795					1.7	2.5	3.8	5.9	10
220-230cm	225	RGH Core10-3 7	250µm	5.07	21.4	7	539	771	373	0.771		6.00762	6.15258	5.78418	5.87502	5.76128	5.83647	4.12485	5.63601	5.64725	5.72996	5.90817		3.43287					1.7	2.5	3.8	5.9	10
230-240cm	235	RGH Core10-3 8	250µm	5	21.1	7.3	358	512	245	0.512		3.87864	4.08576	3.82096	3.90144	3.77216	3.87584	2.7392	3.74272	3.72709	3.7648	3.88434		1.88664					1.7	2.5	3.8	5.9	10
240-250cm	245	RGH Core10-3 9	250µm	5.02	21.3	7	499	713	345	0.713		5.53086	5.68974	5.34454	5.43306	5.31584	5.39741	3.81455	5.21203	5.21725	5.28989	5.45751		3.08661					1.7	2.5	3.8	5.9	10
Roberts Great House Core11
0-10cm	5	RGH Core11-1 1	150µm	5.02	21.1	7	48.7	69.6	32.7	0.0696		0.242112	0.555408	0.467568	0.530352	0.374528	0.526872	0.37236	0.508776	0.447247	0.373986	0.527742		-0.754488					1.7	2.5	3.8	5.9	10
10-20cm	15	RGH Core11-1 2	150µm	5.02	20.8	7	38.7	55.4	26	0.0554		0.125388	0.442092	0.359932	0.422148	0.265472	0.419378	0.29639	0.404974	0.341972	0.28866	0.42007		-0.839262					1.7	2.5	3.8	5.9	10
20-30cm	25	RGH Core11-1 3	250µm	5.04	20.4	7	34.1	48.9	22.9	0.0489		0.071958	0.390222	0.310662	0.372618	0.215552	0.370173	0.261615	0.357459	0.293782	0.250099	0.370784		-0.878067					1.7	2.5	3.8	5.9	10
30-40cm	35	RGH Core11-1 4	250µm	5.01	21.3	7	44.1	63.1	29.7	0.0631		0.188682	0.503538	0.418298	0.480822	0.324608	0.477667	0.337585	0.461261	0.399058	0.334341	0.478456		-0.793293					1.7	2.5	3.8	5.9	10
40-50cm	45	RGH Core11-1 5	250µm	5.08	21	7	47	67.4	31.6	0.0674		0.224028	0.537852	0.450892	0.513588	0.357632	0.510218	0.36059	0.492694	0.430937	0.35985	0.511061		-0.767622					1.7	2.5	3.8	5.9	10
50-60cm	55	RGH Core11-1 6	250µm	5.08	20.6	7	200	288	136	0.288		2.03736	2.29824	2.12304	2.19456	2.05184	2.18016	1.5408	2.10528	2.06641	2.04822	2.18376		0.54936					1.7	2.5	3.8	5.9	10
60-70cm	65	RGH Core11-1 7	250µm	5.04	21	7	189	270	128	0.27		1.8894	2.1546	1.9866	2.0574	1.9136	2.0439	1.4445	1.9737	1.93296	1.90755	2.04728		0.4419					1.7	2.5	3.8	5.9	10
70-80cm	75	RGH Core11-2 1	150µm	5.01	21.2	7	35.3	50.5	23.7	0.0505		0.08511	0.40299	0.32279	0.38481	0.22784	0.382285	0.270175	0.369155	0.305644	0.259591	0.382916		-0.868515					1.7	2.5	3.8	5.9	10
80-90cm	85	RGH Core11-2 2	150µm	5	20.2	7	33.3	47.6	22.4	0.0476		0.061272	0.379848	0.300808	0.362712	0.205568	0.360332	0.25466	0.347956	0.284145	0.242387	0.360927		-0.885828					1.7	2.5	3.8	5.9	10
90-100cm	95	RGH Core11-2 3	150µm	5.04	21.1	7	38	54.3	25.5	0.0543		0.116346	0.433314	0.351594	0.413766	0.257024	0.411051	0.290505	0.396933	0.333817	0.282135	0.41173		-0.845829					1.7	2.5	3.8	5.9	10
100-110cm	105	RGH Core11-2 4	250µm	5.1	21.6	7	144	207	97	0.207		1.37154	1.65186	1.50906	1.57734	1.42976	1.56699	1.10745	1.51317	1.4659	1.4152	1.56958		0.06579					1.7	2.5	3.8	5.9	10
110-120cm	115	RGH Core11-2 5	250µm	5.07	21.2	7	140	200	94	0.2		1.314	1.596	1.456	1.524	1.376	1.514	1.07	1.462	1.414	1.3605	1.5165		0.024					1.7	2.5	3.8	5.9	10
120-130cm	125	RGH Core11-2 6	250µm	5.07	21	7	136.5	195	92.2	0.195		1.2729	1.5561	1.4181	1.4859	1.3376	1.47615	1.04325	1.42545	1.37693	1.32143	1.47859		-0.00585					1.7	2.5	3.8	5.9	10
130-140cm	135	RGH Core11-2 7	250µm	5.02	20.8	7	177	253	120	0.253		1.74966	2.01894	1.85774	1.92786	1.78304	1.91521	1.35355	1.84943	1.80693	1.77469	1.91837		0.34041					1.7	2.5	3.8	5.9	10
140-150cm	145	RGH Core11-2 8	250µm	5.03	20.9	7	237	339	161	0.339		2.45658	2.70522	2.50962	2.58318	2.44352	2.56623	1.81365	2.47809	2.44451	2.45331	2.57047		0.85383					1.7	2.5	3.8	5.9	10
150-160cm	155	RGH Core11-2 9	250µm	5	21.1	7	403	576	276	0.576		4.40472	4.59648	4.30608	4.38912	4.26368	4.36032	3.0816	4.21056	4.20157	4.2504	4.39302		2.26872					1.7	2.5	3.8	5.9	10
160-170cm	165	RGH Core11-3 1	150µm	5.01	21.8	7	92.8	132.6	62.4	0.1326		0.759972	1.05815	0.945108	1.01041	0.858368	1.00378	0.70941	0.969306	0.914313	0.833769	1.00544		-0.378378					1.7	2.5	3.8	5.9	10
170-180cm	175	RGH Core11-3 2	150µm	5.05	20.8	7	144	207	98	0.207		1.37154	1.65186	1.50906	1.57734	1.42976	1.56699	1.10745	1.51317	1.4659	1.4152	1.56958		0.06579					1.7	2.5	3.8	5.9	10
180-190cm	185	RGH Core11-3 3	250µm	5.06	21	7	172	246	116	0.246		1.69212	1.96308	1.80468	1.87452	1.72928	1.86222	1.3161	1.79826	1.75503	1.71999	1.86529		0.29862					1.7	2.5	3.8	5.9	10
190-200cm	195	RGH Core11-3 4	250µm	5.02	21.3	7	215	308	146	0.308		2.20176	2.45784	2.27464	2.34696	2.20544	2.33156	1.6478	2.25148	2.21468	2.20452	2.33541		0.66876					1.7	2.5	3.8	5.9	10
200-210cm	205	RGH Core11-3 5	250µm	5.05	20.5	7	170	243	115	0.243		1.66746	1.93914	1.78194	1.85166	1.70624	1.83951	1.30005	1.77633	1.73279	1.69654	1.84255		0.28071					1.7	2.5	3.8	5.9	10
210-220cm	215	RGH Core11-3 6	250µm	5.06	21.4	7	280	400	191	0.4		2.958	3.192	2.972	3.048	2.912	3.028	2.14	2.924	2.89675	2.921	3.033		1.218					1.7	2.5	3.8	5.9	10
220-230cm	225	RGH Core11-3 7	250µm	5.03	21.1	7.3	249	357	170	0.357		2.60454	2.84886	2.64606	2.72034	2.58176	2.70249	1.90995	2.60967	2.57796	2.59884	2.70695		0.96129					1.7	2.5	3.8	5.9	10
230-240cm	235	RGH Core11-3 8	250µm	5.03	20.4	7.3	191	273	130	0.273		1.91406	2.17854	2.00934	2.08026	1.93664	2.06661	1.46055	1.99563	1.9552	1.931	2.07002		0.45981					1.7	2.5	3.8	5.9	10
240-250cm	245	RGH Core11-3 9	250µm	5	20.4	7.4	389	558	268	0.558		4.25676	4.45284	4.16964	4.25196	4.12544	4.22406	2.9853	4.07898	4.06812	4.11383	4.25316		2.16126					1.7	2.5	3.8	5.9	10
Roberts Great House Core12
0-10cm	5	RGH Core12-1 1	250µm	4.97	20.7	7	39.4	56.2	26.6	0.0562		0.131964	0.448476	0.365996	0.428244	0.271616	0.425434	0.30067	0.410822	0.347903	0.293407	0.426137		-0.834486					1.7	2.5	3.8	5.9	10
10-20cm	15	RGH Core12-1 2	150µm	5.03	21	7	30.7	44	20.6	0.044		0.03168	0.35112	0.27352	0.33528	0.17792	0.33308	0.2354	0.32164	0.257455	0.22103	0.33363		-0.90732					1.7	2.5	3.8	5.9	10
20-30cm	25	RGH Core12-1 3	250µm	5.02	21	7	40.6	58	27.2	0.058		0.14676	0.46284	0.37964	0.44196	0.28544	0.43906	0.3103	0.42398	0.361248	0.304085	0.439785		-0.82374					1.7	2.5	3.8	5.9	10
30-40cm	35	RGH Core12-1 4	250µm	5.04	20.8	7	42.2	60.3	28.4	0.0603		0.165666	0.481194	0.397074	0.459486	0.303104	0.456471	0.322605	0.440793	0.378299	0.31773	0.457225		-0.810009					1.7	2.5	3.8	5.9	10
40-50cm	45	RGH Core12-1 5	250µm	5.07	20.8	7	53.6	76.7	36.1	0.0767		0.300474	0.612066	0.521386	0.584454	0.429056	0.580619	0.410345	0.560677	0.499885	0.424378	0.581578		-0.712101					1.7	2.5	3.8	5.9	10
50-60cm	55	RGH Core12-1 6	250µm	5.03	20.7	7.3	58.5	83.6	39.4	0.0836		0.357192	0.667128	0.573688	0.637032	0.482048	0.632852	0.44726	0.611116	0.551039	0.473351	0.633897		-0.670908					1.7	2.5	3.8	5.9	10
60-70cm	65	RGH Core12-1 7	250µm	5.07	21	7	68.1	97.3	45.8	0.0973		0.469806	0.776454	0.677534	0.741426	0.587264	0.736561	0.520555	0.711263	0.652608	0.570587	0.737777		-0.589119					1.7	2.5	3.8	5.9	10
70-80cm	75	RGH Core12-2 1	150µm	5.02	21.2	7	28.1	40.2	18.8	0.0402		0.000444	0.320796	0.244716	0.306324	0.148736	0.304314	0.21507	0.293862	0.229283	0.198486	0.304817		-0.930006					1.7	2.5	3.8	5.9	10
80-90cm	85	RGH Core12-2 2	150µm	5.01	20.5	7	29.6	42.4	19.9	0.0424		0.018528	0.338352	0.261392	0.323088	0.165632	0.320968	0.22684	0.309944	0.245593	0.211538	0.321498		-0.916872					1.7	2.5	3.8	5.9	10
90-100cm	95	RGH Core12-2 3	150µm	5.1	20.6	7	36.2	51.8	24.4	0.0518		0.095796	0.413364	0.332644	0.394716	0.237824	0.392126	0.27713	0.378658	0.315282	0.267303	0.392773		-0.860754					1.7	2.5	3.8	5.9	10
100-110cm	105	RGH Core12-2 4	250µm	5.01	21	7	99.2	141.9	66.9	0.1419		0.836418	1.13236	1.0156	1.08128	0.929792	1.07418	0.759165	1.03729	0.983261	0.906448	1.07596		-0.322857					1.7	2.5	3.8	5.9	10
110-120cm	115	RGH Core12-2 5	250µm	5	21	7	86.6	123.8	58.4	0.1238		0.687636	0.987924	0.878404	0.943356	0.790784	0.937166	0.66233	0.904978	0.849072	0.764997	0.938713		-0.430914					1.7	2.5	3.8	5.9	10
120-130cm	125	RGH Core12-2 6	250µm	5.01	21	7	88.3	126.2	59.5	0.1262		0.707364	1.00708	0.896596	0.961644	0.809216	0.955334	0.67517	0.922522	0.866865	0.783753	0.956912		-0.416586					1.7	2.5	3.8	5.9	10
130-140cm	135	RGH Core12-2 7	250µm	5.02	21.1	7	69.3	99	46.6	0.099		0.48378	0.79002	0.69042	0.75438	0.60032	0.74943	0.52965	0.72369	0.665211	0.582653	0.750668		-0.57897					1.7	2.5	3.8	5.9	10
140-150cm	145	RGH Core12-2 8	250µm	5.08	21	7	65.3	93.4	43.9	0.0934		0.437748	0.745332	0.647972	0.711708	0.557312	0.707038	0.49969	0.682754	0.623694	0.542907	0.708206		-0.612402					1.7	2.5	3.8	5.9	10
150-160cm	155	RGH Core12-2 9	250µm	5.01	21.3	7	83.3	119.1	56.2	0.1191		0.649002	0.950418	0.842778	0.907542	0.754688	0.901587	0.637185	0.870621	0.814228	0.728266	0.903076		-0.458973					1.7	2.5	3.8	5.9	10
160-170cm	165	RGH Core12-3 1	150µm	5.04	20.9	7	37.4	53.3	25	0.0533		0.108126	0.425334	0.344014	0.406146	0.249344	0.403481	0.285155	0.389623	0.326403	0.276202	0.404147		-0.851799					1.7	2.5	3.8	5.9	10
170-180cm	175	RGH Core12-3 2	150µm	5.05	20.5	7	47.7	68.2	32.1	0.0682		0.230604	0.544236	0.456956	0.519684	0.363776	0.516274	0.36487	0.498542	0.436868	0.364596	0.517127		-0.762846					1.7	2.5	3.8	5.9	10
180-190cm	185	RGH Core12-3 3	250µm	5	20.5	7.3	69.9	99.9	47	0.0999		0.491178	0.797202	0.697242	0.761238	0.607232	0.756243	0.534465	0.730269	0.671884	0.58904	0.757492		-0.573597					1.7	2.5	3.8	5.9	10
190-200cm	195	RGH Core12-3 4	150µm	5.05	20.7	7.3	78.5	112.3	53	0.1123		0.593106	0.896154	0.791234	0.855726	0.702464	0.850111	0.600805	0.820913	0.763814	0.677049	0.851515		-0.499569					1.7	2.5	3.8	5.9	10
200-210cm	205	RGH Core12-3 5	150µm	5.02	20.7	7	81.8	116.9	55.1	0.1169		0.630918	0.932862	0.826102	0.890778	0.737792	0.884933	0.625415	0.854539	0.797917	0.711074	0.886394		-0.472107					1.7	2.5	3.8	5.9	10
210-220cm	215	RGH Core12-3 6	150µm	5.01	21.2	7	102.2	145.8	68.8	0.1458		0.868476	1.16348	1.04516	1.111	0.959744	1.10371	0.78003	1.0658	1.01217	0.936927	1.10553		-0.299574					1.7	2.5	3.8	5.9	10
220-230cm	225	RGH Core12-3 7	150µm	5.08	20.5	7	96.1	137.3	64.8	0.1373		0.798606	1.09565	0.980734	1.04623	0.894464	1.03936	0.734555	1.00366	0.949158	0.8705	1.04108		-0.350319					1.7	2.5	3.8	5.9	10
230-240cm	235	RGH Core12-3 8	150µm	5.02	20.7	7	53.9	77	36.2	0.077		0.30294	0.61446	0.52366	0.58674	0.43136	0.58289	0.41195	0.56287	0.502109	0.426507	0.583852		-0.71031					1.7	2.5	3.8	5.9	10
240-250cm	245	RGH Core12-3 9	150µm	5.01	21.5	7	37.1	53	24.9	0.053		0.10566	0.42294	0.34174	0.40386	0.24704	0.40121	0.28355	0.38743	0.324179	0.274422	0.401873		-0.85359					1.7	2.5	3.8	5.9	10
Roberts Great House Core13
0-10cm	5	RGH Core13-1 1	250µm	5.04	20.9	7	52.6	75.2	35.4	0.0752		0.288144	0.600096	0.510016	0.573024	0.417536	0.569264	0.40232	0.549712	0.488764	0.413732	0.570204		-0.721056					1.7	2.5	3.8	5.9	10
10-20cm	15	RGH Core13-1 2	212µm	5.02	20.9	7	28.1	40.3	18.8	0.0403		0.001266	0.321594	0.245474	0.307086	0.149504	0.305071	0.215605	0.294593	0.230024	0.19908	0.305575		-0.929409					1.7	2.5	3.8	5.9	10
20-30cm	25	RGH Core13-1 3	150µm	5.02	21	7	31.9	45.7	21.4	0.0457		0.045654	0.364686	0.286406	0.348234	0.190976	0.345949	0.244495	0.334067	0.270058	0.231115	0.34652		-0.897171					1.7	2.5	3.8	5.9	10
30-40cm	35	RGH Core13-1 4	250µm	5	21.7	7	32.1	45.9	21.5	0.0459		0.047298	0.366282	0.287922	0.349758	0.192512	0.347463	0.245565	0.335529	0.271541	0.232302	0.348037		-0.895977					1.7	2.5	3.8	5.9	10
40-50cm	45	RGH Core13-1 5	250µm	5	22	7	36.5	52.4	24.6	0.0524		0.100728	0.418152	0.337192	0.399288	0.242432	0.396668	0.28034	0.383044	0.31973	0.270863	0.397323		-0.857172					1.7	2.5	3.8	5.9	10
50-60cm	55	RGH Core13-1 6	250µm	5.03	21.8	7	39.7	56.8	26.6	0.0568		0.136896	0.453264	0.370544	0.432816	0.276224	0.429976	0.30388	0.415208	0.352351	0.296966	0.430686		-0.830904					1.7	2.5	3.8	5.9	10
60-70cm	65	RGH Core13-1 7	250µm	5.1	21.8	7	36.1	51.6	24.2	0.0516		0.094152	0.411768	0.331128	0.393192	0.236288	0.390612	0.27606	0.377196	0.3138	0.266117	0.391257		-0.861948					1.7	2.5	3.8	5.9	10
70-80cm	75	RGH Core13-2 1	250µm	5.02	21.9	7	41.7	60	28.1	0.06		0.1632	0.4788	0.3948	0.4572	0.3008	0.4542	0.321	0.4386	0.376075	0.31595	0.45495		-0.8118					1.7	2.5	3.8	5.9	10
80-90cm	85	RGH Core13-2 2	250µm	5.02	22.6	7	48.7	69.8	32.8	0.0698		0.243756	0.557004	0.469084	0.531876	0.376064	0.528386	0.37343	0.510238	0.44873	0.375405	0.529259		-0.753294					1.7	2.5	3.8	5.9	10
90-100cm	95	RGH Core13-2 3	150µm	5.04	22.1	7	35.9	51.3	24.1	0.0513		0.091686	0.409374	0.328854	0.390906	0.233984	0.388341	0.274455	0.375003	0.311575	0.264337	0.388982		-0.863739					1.7	2.5	3.8	5.9	10
100-110cm	105	RGH Core13-2 4	150µm	5.01	22.2	7	31.7	45.3	21.2	0.0453		0.042366	0.361494	0.283374	0.345186	0.187904	0.342921	0.242355	0.331143	0.267093	0.228742	0.343487		-0.899559					1.7	2.5	3.8	5.9	10
110-120cm	115	RGH Core13-2 5	150µm	5.1	21.1	7	33.4	47.8	22.4	0.0478		0.062916	0.381444	0.302324	0.364236	0.207104	0.361846	0.25573	0.349418	0.285627	0.243573	0.362443		-0.884634					1.7	2.5	3.8	5.9	10
120-130cm	125	RGH Core13-2 6	150µm	5.04	21.1	7	37	52.8	24.8	0.0528		0.104016	0.421344	0.340224	0.402336	0.245504	0.399696	0.28248	0.385968	0.322696	0.273236	0.400356		-0.854784					1.7	2.5	3.8	5.9	10
130-140cm	135	RGH Core13-2 7	250µm	5.05	21.4	7	50.6	72.3	33.9	0.0723		0.264306	0.576954	0.488034	0.550926	0.395264	0.547311	0.386805	0.528513	0.467264	0.393149	0.548215		-0.738369					1.7	2.5	3.8	5.9	10
140-150cm	145	RGH Core13-2 8	250µm	5.01	21.6	7	45	64.3	30.2	0.0643		0.198546	0.513114	0.427394	0.489966	0.333824	0.486751	0.344005	0.470033	0.407954	0.34146	0.487555		-0.786129					1.7	2.5	3.8	5.9	10
150-160cm	155	RGH Core13-2 9	150µm	5.09	22.2	7	47.3	67.7	31.7	0.0677		0.226494	0.540246	0.453166	0.515874	0.359936	0.512489	0.362195	0.494887	0.433161	0.36163	0.513335		-0.765831					1.7	2.5	3.8	5.9	10
160-170cm	165	RGH Core13-3 1	150µm	5.06	21	7	31.6	45.2	21.2	0.0452		0.041544	0.360696	0.282616	0.344424	0.187136	0.342164	0.24182	0.330412	0.266352	0.228149	0.342729		-0.900156					1.7	2.5	3.8	5.9	10
170-180cm	175	RGH Core13-3 2	150µm	5	21.2	7	35.3	50.5	23.7	0.0505		0.08511	0.40299	0.32279	0.38481	0.22784	0.382285	0.270175	0.369155	0.305644	0.259591	0.382916		-0.868515					1.7	2.5	3.8	5.9	10
180-190cm	185	RGH Core13-3 3	150µm	5.02	21.2	7	33.6	48.2	22.6	0.0482		0.066204	0.384636	0.305356	0.367284	0.210176	0.364874	0.25787	0.352342	0.288593	0.245946	0.365477		-0.882246					1.7	2.5	3.8	5.9	10
190-200cm	195	RGH Core13-3 4	150µm	5.06	21.2	7	38	54.4	25.6	0.0544		0.117168	0.434112	0.352352	0.414528	0.257792	0.411808	0.29104	0.397664	0.334558	0.282728	0.412488		-0.845232					1.7	2.5	3.8	5.9	10
200-210cm	205	RGH Core13-3 5	150µm	5.03	21.2	7	42.2	60.2	28.2	0.0602		0.164844	0.480396	0.396316	0.458724	0.302336	0.455714	0.32207	0.440062	0.377558	0.317137	0.456467		-0.810606					1.7	2.5	3.8	5.9	10
210-220cm	215	RGH Core13-3 6	250µm	5.01	21.1	7	45.7	65.3	30.7	0.0653		0.206766	0.521094	0.434974	0.497586	0.341504	0.494321	0.349355	0.477343	0.415368	0.347392	0.495137		-0.780159					1.7	2.5	3.8	5.9	10
220-230cm	225	RGH Core13-3 7	250µm	5.04	21.4	7	44.6	63.9	30	0.0639		0.195258	0.509922	0.424362	0.486918	0.330752	0.483723	0.341865	0.467109	0.404989	0.339087	0.484522		-0.788517					1.7	2.5	3.8	5.9	10
230-240cm	235	RGH Core13-3 8	150µm	5.05	21.4	7	40	57.3	26.9	0.0573		0.141006	0.457254	0.374334	0.436626	0.280064	0.433761	0.306555	0.418863	0.356058	0.299932	0.434477		-0.827919					1.7	2.5	3.8	5.9	10
240-250cm	245	RGH Core13-3 9	250µm	5.03	21.3	7	39.5	56.5	26.6	0.0565		0.13443	0.45087	0.36827	0.43053	0.27392	0.427705	0.302275	0.413015	0.350127	0.295186	0.428411		-0.832695					1.7	2.5	3.8	5.9	10
Roberts Great House Core14
0-10cm	5	RGH Core14-1 1	250µm	5.06	22.1	7	55.2	79	37.1	0.079		0.31938	0.63042	0.53882	0.60198	0.44672	0.59803	0.42265	0.57749	0.516936	0.440702	0.599017		-0.69837					1.7	2.5	3.8	5.9	10
10-20cm	15	RGH Core14-1 2	250µm	5.03	21.2	7	45.2	64.8	30.4	0.0648		0.202656	0.517104	0.431184	0.493776	0.337664	0.490536	0.34668	0.473688	0.411661	0.344426	0.491346		-0.783144					1.7	2.5	3.8	5.9	10
20-30cm	25	RGH Core14-1 3	150µm	5.05	21.4	7	51.5	73.7	34.7	0.0737		0.275814	0.588126	0.498646	0.561594	0.406016	0.557909	0.394295	0.538747	0.477643	0.403086	0.55883		-0.730011					1.7	2.5	3.8	5.9	10
30-40cm	35	RGH Core14-1 4	150µm	5.05	21.6	7	41.7	59.6	28	0.0596		0.159912	0.475608	0.391768	0.454152	0.297728	0.451172	0.31886	0.435676	0.373109	0.313577	0.451917		-0.814188					1.7	2.5	3.8	5.9	10
40-50cm	45	RGH Core14-1 5	250µm	4.97	21	7	46.5	66.6	31.3	0.0666		0.217452	0.531468	0.444828	0.507492	0.351488	0.504162	0.35631	0.486846	0.425006	0.355104	0.504995		-0.772398					1.7	2.5	3.8	5.9	10
50-60cm	55	RGH Core14-1 6	250µm	5.01	20.8	7	43	61.5	29	0.0615		0.17553	0.49077	0.40617	0.46863	0.31232	0.465555	0.329025	0.449565	0.387196	0.324849	0.466324		-0.802845					1.7	2.5	3.8	5.9	10
60-70cm	65	RGH Core14-1 7	250µm	5.07	20.8	7	66	65.8	30.9	0.0658		0.210876	0.525084	0.438764	0.501396	0.345344	0.498106	0.35203	0.480998	0.419075	0.350358	0.498928		-0.777174					1.7	2.5	3.8	5.9	10
70-80cm	75	RGH Core14-2 1	150µm	5.08	20.6	7	47.1	67.5	31.7	0.0675		0.22485	0.53865	0.45165	0.51435	0.3584	0.510975	0.361125	0.493425	0.431678	0.360444	0.511819		-0.767025					1.7	2.5	3.8	5.9	10
80-90cm	85	RGH Core14-2 2	150µm	5.02	21.1	7	41.3	59	27.7	0.059		0.15498	0.47082	0.38722	0.44958	0.29312	0.44663	0.31565	0.43129	0.368661	0.310017	0.447367		-0.81777					1.7	2.5	3.8	5.9	10
90-100cm	95	RGH Core14-2 3	150µm	5.05	21.4	7	43.2	61.8	29.1	0.0618		0.177996	0.493164	0.408444	0.470916	0.314624	0.467826	0.33063	0.451758	0.38942	0.326628	0.468598		-0.801054					1.7	2.5	3.8	5.9	10
100-110cm	105	RGH Core14-2 4	250µm	5.03	20.4	7	41.9	59.9	28.2	0.0599		0.162378	0.478002	0.394042	0.456438	0.300032	0.453443	0.320465	0.437869	0.375334	0.315357	0.454192		-0.812397					1.7	2.5	3.8	5.9	10
110-120cm	115	RGH Core14-2 5	250µm	5.04	21.3	7	43.3	61.9	29.2	0.0619		0.178818	0.493962	0.409202	0.471678	0.315392	0.468583	0.331165	0.452489	0.390161	0.327222	0.469357		-0.800457					1.7	2.5	3.8	5.9	10
120-130cm	125	RGH Core14-2 6	250µm	5.03	20.9	7	44.8	64	30.1	0.064		0.19608	0.51072	0.42512	0.48768	0.33152	0.48448	0.3424	0.46784	0.40573	0.33968	0.48528		-0.78792					1.7	2.5	3.8	5.9	10
130-140cm	135	RGH Core14-2 7	150µm	5.02	20.8	7	43.8	62.8	29.5	0.0628		0.186216	0.501144	0.416024	0.478536	0.322304	0.475396	0.33598	0.459068	0.396833	0.332561	0.476181		-0.795084					1.7	2.5	3.8	5.9	10
140-150cm	145	RGH Core14-2 8	150µm	5.05	21.1	7	40	57.2	26.9	0.0572		0.140184	0.456456	0.373576	0.435864	0.279296	0.433004	0.30602	0.418132	0.355317	0.299339	0.433719		-0.828516					1.7	2.5	3.8	5.9	10
150-160cm	155	RGH Core14-2 9	212µm	5	21.6	7	37.6	53.8	25.2	0.0538		0.112236	0.429324	0.347804	0.409956	0.253184	0.407266	0.28783	0.393278	0.33011	0.279168	0.407938		-0.848814					1.7	2.5	3.8	5.9	10
160-170cm	165	RGH Core14-3 1	150µm	5.02	20.9	7	42.4	60.6	28.4	0.0606		0.168132	0.483588	0.399348	0.461772	0.305408	0.458742	0.32421	0.442986	0.380523	0.31951	0.4595		-0.808218					1.7	2.5	3.8	5.9	10
170-180cm	175	RGH Core14-3 2	150µm	5.02	21.2	7	38.3	54.6	25.7	0.0546		0.118812	0.435708	0.353868	0.416052	0.259328	0.413322	0.29211	0.399126	0.336041	0.283914	0.414004		-0.844038					1.7	2.5	3.8	5.9	10
180-190cm	185	RGH Core14-3 3	150µm	5.07	21.1	7	41.3	59	27.7	0.059		0.15498	0.47082	0.38722	0.44958	0.29312	0.44663	0.31565	0.43129	0.368661	0.310017	0.447367		-0.81777					1.7	2.5	3.8	5.9	10
190-200cm	195	RGH Core14-3 4	150µm	5.05	21.6	7	42.2	60.5	28.4	0.0605		0.16731	0.48279	0.39859	0.46101	0.30464	0.457985	0.323675	0.442255	0.379782	0.318916	0.458741		-0.808815					1.7	2.5	3.8	5.9	10
200-210cm	205	RGH Core14-3 5	150µm	5.06	21.8	7	43.1	61.7	29	0.0617		0.177174	0.492366	0.407686	0.470154	0.313856	0.467069	0.330095	0.451027	0.388678	0.326035	0.46784		-0.801651					1.7	2.5	3.8	5.9	10
210-220cm	215	RGH Core14-3 6	250µm	5.04	21.3	7	37.5	53.8	25.1	0.0538		0.112236	0.429324	0.347804	0.409956	0.253184	0.407266	0.28783	0.393278	0.33011	0.279168	0.407938		-0.848814					1.7	2.5	3.8	5.9	10
220-230cm	225	RGH Core14-3 7	150µm	5.09	21.7	7	36.3	51.8	24.3	0.0518		0.095796	0.413364	0.332644	0.394716	0.237824	0.392126	0.27713	0.378658	0.315282	0.267303	0.392773		-0.860754					1.7	2.5	3.8	5.9	10
230-240cm	235	RGH Core14-3 8	150µm	5.04	21.8	7	43.4	62.1	29.2	0.0621		0.180462	0.495558	0.410718	0.473202	0.316928	0.470097	0.332235	0.453951	0.391644	0.328408	0.470873		-0.799263					1.7	2.5	3.8	5.9	10
240-250cm	245	RGH Core14-3 9	150µm	5.09	21.7	7	46.7	66.8	31.4	0.0668		0.219096	0.533064	0.446344	0.509016	0.353024	0.505676	0.35738	0.488308	0.426489	0.356291	0.506511		-0.771204					1.7	2.5	3.8	5.9	10
Roberts Great House Core15
0-10cm	5	RGH Core15-1 1	150µm	5.06	21.3	7	31	44.1	20.7	0.0441		0.032502	0.351918	0.274278	0.336042	0.178688	0.333837	0.235935	0.322371	0.258196	0.221623	0.334388		-0.906723					1.7	2.5	3.8	5.9	10
10-20cm	15	RGH Core15-1 2	150µm	5.05	20.7	7	35.2	50.2	23.5	0.0502		0.082644	0.400596	0.320516	0.382524	0.225536	0.380014	0.26857	0.366962	0.30342	0.257811	0.380642		-0.870306					1.7	2.5	3.8	5.9	10
20-30cm	25	RGH Core15-1 3	250µm	5.08	20.8	7	44.1	62.7	29.5	0.0627		0.185394	0.500346	0.415266	0.477774	0.321536	0.474639	0.335445	0.458337	0.396092	0.331968	0.475423		-0.795681					1.7	2.5	3.8	5.9	10
30-40cm	35	RGH Core15-1 4	250µm	5.05	20.8	7	43.6	62.3	29.3	0.0623		0.182106	0.497154	0.412234	0.474726	0.318464	0.471611	0.333305	0.455413	0.393127	0.329595	0.47239		-0.798069					1.7	2.5	3.8	5.9	10
40-50cm	45	RGH Core15-1 5	250µm	5.04	20.8	7	40.8	58.4	27.5	0.0584		0.150048	0.466032	0.382672	0.445008	0.288512	0.442088	0.31244	0.426904	0.364213	0.306458	0.442818		-0.821352					1.7	2.5	3.8	5.9	10
50-60cm	55	RGH Core15-1 6	250µm	5.07	20.8	7	38	54.2	25.5	0.0542		0.115524	0.432516	0.350836	0.413004	0.256256	0.410294	0.28997	0.396202	0.333075	0.281542	0.410972		-0.846426					1.7	2.5	3.8	5.9	10
60-70cm	65	RGH Core15-1 7	250µm	5	21.2	7	35.2	50.4	23.7	0.0504		0.084288	0.402192	0.322032	0.384048	0.227072	0.381528	0.26964	0.368424	0.304903	0.258998	0.382158		-0.869112					1.7	2.5	3.8	5.9	10
70-80cm	75	RGH Core15-2 1	150µm	5.1	21.1	7	33.8	48.3	22.7	0.0483		0.067026	0.385434	0.306114	0.368046	0.210944	0.365631	0.258405	0.353073	0.289334	0.24654	0.366235		-0.881649					1.7	2.5	3.8	5.9	10
80-90cm	85	RGH Core15-2 2	150µm	5.05	20.6	7	30.3	43.3	20.3	0.0433		0.025926	0.345534	0.268214	0.329946	0.172544	0.327781	0.231655	0.316523	0.252265	0.216877	0.328322		-0.911499					1.7	2.5	3.8	5.9	10
90-100cm	95	RGH Core15-2 3	150µm	5.08	20.4	7	33.2	47.5	22.3	0.0475		0.06045	0.37905	0.30005	0.36195	0.2048	0.359575	0.254125	0.347225	0.283403	0.241794	0.360169		-0.886425					1.7	2.5	3.8	5.9	10
100-110cm	105	RGH Core15-2 4	250µm	5.02	20.8	7	34	48.6	22.8	0.0486		0.069492	0.387828	0.308388	0.370332	0.213248	0.367902	0.26001	0.355266	0.291558	0.24832	0.36851		-0.879858					1.7	2.5	3.8	5.9	10
110-120cm	115	RGH Core15-2 5	250µm	5.02	20.9	7	35.5	50.8	23.9	0.0508		0.087576	0.405384	0.325064	0.387096	0.230144	0.384556	0.27178	0.371348	0.307868	0.261371	0.385191		-0.866724					1.7	2.5	3.8	5.9	10
120-130cm	125	RGH Core15-2 6	250µm	5.04	21.3	7	37.4	53.5	25.1	0.0535		0.10977	0.42693	0.34553	0.40767	0.25088	0.404995	0.286225	0.391085	0.327886	0.277389	0.405664		-0.850605					1.7	2.5	3.8	5.9	10
130-140cm	135	RGH Core15-2 7	250µm	5.08	21.2	7	41.6	59.5	28	0.0595		0.15909	0.47481	0.39101	0.45339	0.29696	0.450415	0.318325	0.434945	0.372368	0.312984	0.451159		-0.814785					1.7	2.5	3.8	5.9	10
140-150cm	145	RGH Core15-2 8	250µm	5.02	20.9	7	47.4	67.8	31.9	0.0678		0.227316	0.541044	0.453924	0.516636	0.360704	0.513246	0.36273	0.495618	0.433902	0.362223	0.514093		-0.765234					1.7	2.5	3.8	5.9	10
150-160cm	155	RGH Core15-2 9	250µm	5.01	21.2	7	54	77.3	36.4	0.0773		0.305406	0.616854	0.525934	0.589026	0.433664	0.585161	0.413555	0.565063	0.504333	0.428637	0.586127		-0.708519					1.7	2.5	3.8	5.9	10
Average of Cores*
0-10cm	5							165.632	80.8286	0.178458		1.13693	1.4241	1.29271	1.35985	1.21056	1.35093	0.954752	1.30453	1.2543	1.19215	1.35316							1.7	2.5	3.8	5.9	10
10-20cm	15							114.354	54.1857	0.096275		0.46138	0.768274	0.669764	0.733615	0.579392	0.728802	0.515071	0.70377	0.645009	0.563312	0.730005							1.7	2.5	3.8	5.9	10
20-30cm	25							108.518	51.2536	0.0802833		0.329929	0.640661	0.548548	0.611759	0.456576	0.607745	0.429516	0.586871	0.526451	0.449811	0.608748							1.7	2.5	3.8	5.9	10
30-40cm	35							92.6714	43.6571	0.0926714		0.431759	0.739518	0.642449	0.706156	0.551717	0.701523	0.495792	0.677428	0.618293	0.537735	0.702681							1.7	2.5	3.8	5.9	10
40-50cm	45							102.632	48.2893	0.102632		0.513636	0.819004	0.717952	0.782057	0.628215	0.776925	0.549082	0.750241	0.692139	0.608432	0.778208							1.7	2.5	3.8	5.9	10
50-60cm	55							130.692	61.8769	0.130692		0.744291	1.04292	0.930648	0.995875	0.843717	0.989341	0.699204	0.955361	0.90017	0.81886	0.990974							1.7	2.5	3.8	5.9	10
60-70cm	65							145.438	68.5846	0.145438		0.865504	1.1606	1.04242	1.10824	0.956967	1.10097	0.778096	1.06316	1.00949	0.934102	1.10279							1.7	2.5	3.8	5.9	10
70-80cm	75							93.3308	44.1538	0.0933308		0.437179	0.74478	0.647447	0.71118	0.55678	0.706514	0.49932	0.682248	0.623181	0.542415	0.707681							1.7	2.5	3.8	5.9	10
80-90cm	85							107.554	50.9077	0.107554		0.554093	0.85828	0.755258	0.81956	0.666014	0.814183	0.575413	0.786219	0.728627	0.643363	0.815527							1.7	2.5	3.8	5.9	10
90-100cm	95							115.769	54.7154	0.115769		0.621623	0.923838	0.817531	0.882162	0.729108	0.876373	0.619365	0.846273	0.789534	0.702237	0.87782							1.7	2.5	3.8	5.9	10
100-110cm	105							149.038	70.3769	0.149038		0.895096	1.18933	1.06971	1.13567	0.984615	1.12822	0.797356	1.08947	1.03618	0.962236	1.13008							1.7	2.5	3.8	5.9	10
110-120cm	115							155.621	73.5571	0.155621		0.949208	1.24186	1.11961	1.18584	1.03517	1.17805	0.832575	1.13759	1.08499	1.01368	1.18							1.7	2.5	3.8	5.9	10
120-130cm	125							192.914	91.5143	0.192914		1.25576	1.53946	1.40229	1.47001	1.32158	1.46036	1.03209	1.4102	1.36147	1.30513	1.46277							1.7	2.5	3.8	5.9	10
130-140cm	135							271.971	130.821	0.271971		1.90561	2.17033	2.00154	2.07242	1.92874	2.05882	1.45505	1.98811	1.94758	1.92296	2.06222							1.7	2.5	3.8	5.9	10
140-150cm	145							268.871	128.893	0.268871		1.88012	2.14559	1.97805	2.0488	1.90493	2.03536	1.43846	1.96545	1.9246	1.89873	2.03872							1.7	2.5	3.8	5.9	10
150-160cm	155							198.069	94.5385	0.198069		1.29813	1.58059	1.44136	1.50929	1.36117	1.49938	1.05967	1.44789	1.39969	1.34541	1.50186							1.7	2.5	3.8	5.9	10
160-170cm	165							156.31	74.02	0.15631		0.954868	1.24735	1.12483	1.19108	1.04046	1.18327	0.836259	1.14263	1.09009	1.01906	1.18522							1.7	2.5	3.8	5.9	10
170-180cm	175							249.3	119.74	0.2493		1.71925	1.98941	1.82969	1.89967	1.75462	1.8872	1.33375	1.82238	1.7795	1.74578	1.89032							1.7	2.5	3.8	5.9	10
180-190cm	185							265.02	126.45	0.26502		1.84846	2.11486	1.94885	2.01945	1.87535	2.0062	1.41786	1.9373	1.89604	1.86863	2.00951							1.7	2.5	3.8	5.9	10
190-200cm	195							277.16	132.01	0.27716		1.94826	2.21174	2.04087	2.11196	1.96859	2.0981	1.48281	2.02604	1.98604	1.96351	2.10157							1.7	2.5	3.8	5.9	10
200-210cm	205							316.518	151.203	0.316518		2.27178	2.52582	2.33921	2.41187	2.27086	2.39604	1.69337	2.31375	2.27784	2.27155	2.4							1.7	2.5	3.8	5.9	10
210-220cm	215							369.51	177.013	0.36951		2.70737	2.94869	2.74089	2.81567	2.67784	2.79719	1.97688	2.70112	2.6707	2.6953	2.80181							1.7	2.5	3.8	5.9	10
220-230cm	225							375.27	180.073	0.37527		2.75472	2.99465	2.78455	2.85956	2.72207	2.84079	2.00769	2.74322	2.71341	2.73794	2.84548							1.7	2.5	3.8	5.9	10
230-240cm	235							290.411	139.356	0.290411		2.05718	2.31748	2.14132	2.21293	2.07036	2.19841	1.5537	2.12291	2.08429	2.06706	2.20204							1.7	2.5	3.8	5.9	10
240-250cm	245							400.114	192.771	0.400114		2.95894	3.19291	2.97287	3.04887	2.91288	3.02887	2.14061	2.92484	2.8976	2.92185	3.03387							1.7	2.5	3.8	5.9	10
250-260cm	255							614.9	300	0.6149		4.72448	4.9069	4.60094	4.68554	4.56243	4.65479	3.28971	4.49492	4.48996	4.54555	4.69527							1.7	2.5	3.8	5.9	10
*Tankersley et al, 2016 averages all data from Roberts Great House in its column for Roberts Great House in their Table 5. However, it does not appear the average value they present accounts for variable depths in the profiles. Averages calculated here combine values for mixed profile depths to best present a unified value for a given depth in this general area.

## Sheet: Tankersley et al 2016
Segment		Tube	Fraction	Mass (g)	Temp (°C)	pH	TDS (ppm)	Conductivity (μS)	Salinity (ppm)	Conductivity dS/m		Sonmez et al (w/int), 2008 - Sandy	Sonmez et al (no int), 2008 - Sandy	Sonmez et al (w/int), 2008 - Loamy	Sonmez et al (no int), 2008 - Loamy	Sonmez et al (w/int), 2008 - Combined	Sonmez et al (no int), 2008 - Combined	Khorsandi & Yazdi, 2011 - Combined	Shahid, 2013	AVERAGE	1st Quartile	3rd Quartile		Ozcan et al, 2006					0	10	25	50	100
Chetro Ketl
0-10cm	5	CF-1	425 µm	5.01	20.7	7	147	211	100	0.211		1.40442	1.68378	1.53938	1.60782	1.46048	1.59727	1.12885	1.54241	1.49555	1.44646	1.59991		0.08967					1.7	2.5	3.8	5.9	10
10-20cm	15	CF-1	425 µm	5.12	21.3	7	147	211	100	0.211		1.40442	1.68378	1.53938	1.60782	1.46048	1.59727	1.12885	1.54241	1.49555	1.44646	1.59991		0.08967					1.7	2.5	3.8	5.9	10
20-30cm	25	CF-1	600 µm	4.98	20.7	7	283	405	193	0.405		2.9991	3.2319	3.0099	3.0861	2.9504	3.06585	2.16675	2.96055	2.93382	2.95801	3.07091		1.24785					1.7	2.5	3.8	5.9	10
30-40cm	35	CF-1	425 µm	4.92	20.7	7	539	769	372	0.769		5.99118	6.13662	5.76902	5.85978	5.74592	5.82133	4.11415	5.62139	5.63242	5.71479	5.89263		3.42093					1.7	2.5	3.8	5.9	10
40-50cm	45	CF-1	425 µm	5.11	20.7	7	296	424	202	0.424		3.15528	3.38352	3.15392	3.23088	3.09632	3.20968	2.2684	3.09944	3.07468	3.09866	3.21498		1.36128					1.7	2.5	3.8	5.9	10
50-60cm	55	CF-1	425 µm	5.13	20.4	7	385	550	264	0.55		4.191	4.389	4.109	4.191	4.064	4.1635	2.9425	4.0205	4.00881	4.05312	4.191		2.1135					1.7	2.5	3.8	5.9	10
60-70cm	65	CF-1	425 µm	5.02	20.4	7	436	623	300	0.623		4.79106	4.97154	4.66234	4.74726	4.62464	4.71611	3.33305	4.55413	4.55002	4.60701	4.75821		2.54931					1.7	2.5	3.8	5.9	10
70-83cm	76.5	CF-1	425 µm	5.06	20.6	7	312	446	213	0.446		3.33612	3.55908	3.32068	3.39852	3.26528	3.37622	2.3861	3.26026	3.23778	3.26402	3.38179		1.49262					1.7	2.5	3.8	5.9	10
83-93cm	88	CF-2	425 µm	4.9	21.4	7	239	342	163	0.342		2.48124	2.72916	2.53236	2.60604	2.46656	2.58894	1.8297	2.50002	2.46675	2.47757	2.59322		0.87174					1.7	2.5	3.8	5.9	10
93-103cm	98	CF-2	425 µm	5.04	20.4	7	225	322	153	0.322		2.31684	2.56956	2.38076	2.45364	2.31296	2.43754	1.7227	2.35382	2.31848	2.31587	2.44157		0.75234					1.7	2.5	3.8	5.9	10
103-113cm	108	CF-2	425 µm	5.22	20.3	7	240	344	163	0.344		2.49768	2.74512	2.54752	2.62128	2.48192	2.60408	1.8404	2.51464	2.48158	2.49374	2.60838		0.88368					1.7	2.5	3.8	5.9	10
113-123cm	118	CF-2	425 µm	5.09	20.2	7	207	297	141	0.297		2.11134	2.37006	2.19126	2.26314	2.12096	2.24829	1.58895	2.17107	2.13313	2.11855	2.252		0.60309					1.7	2.5	3.8	5.9	10
123-133cm	128	CF-2	425 µm	4.93	20.4	7	182	261	123	0.261		1.81542	2.08278	1.91838	1.98882	1.84448	1.97577	1.39635	1.90791	1.86624	1.83722	1.97903		0.38817					1.7	2.5	3.8	5.9	10
133-143cm	138	CF-2	425 µm	5.02	20.3	7	203	291	138	0.291		2.06202	2.32218	2.14578	2.21742	2.07488	2.20287	1.55685	2.12721	2.08865	2.07166	2.20651		0.56727					1.7	2.5	3.8	5.9	10
143-153cm	148	CF-2	425 µm	5.1	20.4	7	177	254	120	0.254		1.75788	2.02692	1.86532	1.93548	1.79072	1.92278	1.3589	1.85674	1.81434	1.78251	1.92596		0.34638					1.7	2.5	3.8	5.9	10
153-169cm	159.5	CF-2	425 µm	5.01	21.3	7	137.7	196.7	92.9	0.1967		1.28687	1.56967	1.43099	1.49885	1.35066	1.48902	1.05234	1.43788	1.38953	1.33471	1.49148		0.004299					1.7	2.5	3.8	5.9	10
Clys Canyon
0-10cm	5	CC-1	250 µm	5.03	20.9	7	35.5	50.9	23.9	0.0509		0.088398	0.406182	0.325822	0.387858	0.230912	0.385313	0.272315	0.372079	0.30861	0.261964	0.385949		-0.866127					1.7	2.5	3.8	5.9	10
10-20cm	15	CC-1	250 µm	5	21.1	7	31.9	45.6	21.5	0.0456		0.044832	0.363888	0.285648	0.347472	0.190208	0.345192	0.24396	0.333336	0.269317	0.230522	0.345762		-0.897768					1.7	2.5	3.8	5.9	10
20-30cm	25	CC-1	250 µm	5	21	7	42.3	60.5	28.4	0.0605		0.16731	0.48279	0.39859	0.46101	0.30464	0.457985	0.323675	0.442255	0.379782	0.318916	0.458741		-0.808815					1.7	2.5	3.8	5.9	10
30-40cm	35	CC-1	250 µm	5.07	20.9	7	43.9	62.9	29.5	0.0629		0.187038	0.501942	0.416782	0.479298	0.323072	0.476153	0.336515	0.459799	0.397575	0.333154	0.476939		-0.794487					1.7	2.5	3.8	5.9	10
40-50cm	45	CC-1	250 µm	5.15	21.1	7	44.8	63.9	30.1	0.0639		0.195258	0.509922	0.424362	0.486918	0.330752	0.483723	0.341865	0.467109	0.404989	0.339087	0.484522		-0.788517					1.7	2.5	3.8	5.9	10
50-60cm	55	CC-1	250 µm	5.26	21.4	7	56.1	80.1	37.6	0.0801		0.328422	0.639198	0.547158	0.610362	0.455168	0.606357	0.428535	0.585531	0.525091	0.44851	0.607358		-0.691803					1.7	2.5	3.8	5.9	10
60-68cm	64	CC-1	250 µm	5.01	20.7	7	72	103	48.5	0.103		0.51666	0.82194	0.72074	0.78486	0.63104	0.77971	0.55105	0.75293	0.694866	0.611042	0.780998		-0.55509					1.7	2.5	3.8	5.9	10
68-78cm	73	CC-2	250 µm	5.05	20.9	7	37.6	53.7	25.1	0.0537		0.111414	0.428526	0.347046	0.409194	0.252416	0.406509	0.287295	0.392547	0.329368	0.278575	0.40718		-0.849411					1.7	2.5	3.8	5.9	10
78-88cm	83	CC-2	250 µm	5.09	20.6	7	41.3	58.9	27.6	0.0589		0.154158	0.470022	0.386462	0.448818	0.292352	0.445873	0.315115	0.430559	0.36792	0.309424	0.446609		-0.818367					1.7	2.5	3.8	5.9	10
88-98cm	93	CC-2	250 µm	5.01	21.2	7	50.9	72.8	34.2	0.0728		0.268416	0.580944	0.491824	0.554736	0.399104	0.551096	0.38948	0.532168	0.470971	0.396698	0.552006		-0.735384					1.7	2.5	3.8	5.9	10
98-108cm	103	CC-2	250 µm	5.12	21	7	132.1	188.8	89.3	0.1888		1.22194	1.50662	1.3711	1.43866	1.28998	1.42922	1.01008	1.38013	1.33097	1.27297	1.43158		-0.042864					1.7	2.5	3.8	5.9	10
108-118cm	113	CC-2	250 µm	5.09	21.1	7	57.3	81.8	38.4	0.0818		0.342396	0.652764	0.560044	0.623316	0.468224	0.619226	0.43763	0.597958	0.537695	0.460575	0.620248		-0.681654					1.7	2.5	3.8	5.9	10
118-128cm	123	CC-2	250 µm	5.23	21.1	7	54.4	77.9	36.6	0.0779		0.310338	0.621642	0.530482	0.593598	0.438272	0.589703	0.416765	0.569449	0.508781	0.432895	0.590677		-0.704937					1.7	2.5	3.8	5.9	10
128-138cm	133	CC-2	250 µm	5.08	20.9	7	56.4	80.5	37.9	0.0805		0.33171	0.64239	0.55019	0.61341	0.45824	0.609385	0.430675	0.588455	0.528057	0.451349	0.610391		-0.689415					1.7	2.5	3.8	5.9	10
138-148cm	143	CC-2	250 µm	5.04	21.1	7	99	141.5	66.8	0.1415		0.83313	1.12917	1.01257	1.07823	0.92672	1.07115	0.757025	1.03436	0.980296	0.903322	1.07292		-0.325245					1.7	2.5	3.8	5.9	10
148-158cm	153	CC-2	250 µm	5.01	20.5	7	147	204	100	0.204		1.34688	1.62792	1.48632	1.55448	1.40672	1.54428	1.0914	1.49124	1.44365	1.39176	1.54683		0.04788					1.7	2.5	3.8	5.9	10
Dune Dam
0-10cm	5	DD-1	425 µm	5.06	23.3	7	16.9	24.4	11.4	0.0244		-0.129432	0.194712	0.124952	0.185928	0.027392	0.184708	0.13054	0.178364	0.112145	0.100562	0.185013		-1.02433					1.7	2.5	3.8	5.9	10
10-20cm	15	DD-1	425 µm	4.54	21.1	7	19.2	28.8	13.2	0.0288		-0.093264	0.229824	0.158304	0.219456	0.061184	0.218016	0.15408	0.210528	0.144766	0.130856	0.218376		-0.998064					1.7	2.5	3.8	5.9	10
20-30cm	25	DD-1	250 µm	5.02	20.1	7	27.3	38.1	185	0.0381		-0.016818	0.304038	0.228798	0.290322	0.132608	0.288417	0.203835	0.278511	0.213714	0.186028	0.288893		-0.942543					1.7	2.5	3.8	5.9	10
30-40cm	35	DD-1	425 µm	5.1	21.4	7	515	735	335	0.735		5.7117	5.8653	5.5113	5.6007	5.4848	5.56395	3.93225	5.37285	5.38036	5.45681	5.62845		3.21795					1.7	2.5	3.8	5.9	10
40-50cm	45	DD-1	425 µm	5.05	20.5	6.7	1780	2550	1320	2.55		20.631	20.349	19.269	19.431	19.424	19.3035	13.6425	18.6405	18.8363	19.1119	19.6605		14.0535					1.7	2.5	3.8	5.9	10
50-60cm	55	DD-1	425 µm	5.19	21.5	6.4	2970	4050	2290	4.05		32.961	32.319	30.639	30.861	30.944	30.6585	21.6675	29.6055	29.9569	30.3806	31.2877		23.0085					1.7	2.5	3.8	5.9	10
60-70cm	65	DD-1	425 µm	4.97	20.1	6.6	3290	4720	2590	4.72		38.4684	37.6656	35.7176	35.9664	36.0896	35.7304	25.252	34.5032	34.9241	35.414	36.4836		27.0084					1.7	2.5	3.8	5.9	10
70-75cm	72.5	DD-1	250 µm	5.04	21.3	7	3110	4440	2390	4.44		36.1668	35.4312	33.5952	33.8328	33.9392	33.6108	23.754	32.4564	32.8483	33.3105	34.3122		25.3368					1.7	2.5	3.8	5.9	10
75-90cm	82.5	DD-2	425 µm	5.11	20.9	7	45.9	65.7	30.9	0.0657		0.210054	0.524286	0.438006	0.500634	0.344576	0.497349	0.351495	0.480267	0.418333	0.349765	0.49817		-0.777771					1.7	2.5	3.8	5.9	10
90-100cm	95	DD-2	425 µm	5.02	20.9	7	1167	1671	839	1.671		13.4056	13.3346	12.6062	12.733	12.6733	12.6495	8.93985	12.215	12.3196	12.5084	12.8834		8.80587					1.7	2.5	3.8	5.9	10
100-110cm	105	DD-2	425 µm	5.08	21.4	6.7	1362	1952	995	1.952		15.7154	15.577	14.7362	14.8742	14.8314	14.7766	10.4432	14.2691	14.4029	14.6194	15.0499		10.4834					1.7	2.5	3.8	5.9	10
110-120cm	115	DD-2	425 µm	4.86	21	7	2040	2920	1520	2.92		23.6724	23.3016	22.0736	22.2504	22.2656	22.1044	15.622	21.3452	21.5794	21.8915	22.5246		16.2624					1.7	2.5	3.8	5.9	10
120-130cm	125	DD-2	425 µm	4.9	21	7	2370	3410	1790	3.41		27.7002	27.2118	25.7878	25.9842	26.0288	25.8137	18.2435	24.9271	25.2121	25.5726	26.3246		19.1877					1.7	2.5	3.8	5.9	10
130-140cm	135	DD-2	425 µm	5.29	21.3	7	2070	2970	1550	2.97		24.0834	23.7006	22.4526	22.6314	22.6496	22.4829	15.8895	21.7107	21.9501	22.2671	22.9123		16.5609					1.7	2.5	3.8	5.9	10
140-150cm	145	DD-2	425 µm	5.05	20.8	7	1630	2340	1200	2.34		18.9048	18.6732	17.6772	17.8308	17.8112	17.7138	12.519	17.1054	17.2794	17.5343	18.0414		12.7998					1.7	2.5	3.8	5.9	10
150-160cm	155	DD-2	425 µm	5.25	21	7	2960	4240	2280	4.24		34.5228	33.8352	32.0792	32.3088	32.4032	32.0968	22.684	30.9944	31.3655	31.808	32.7612		24.1428					1.7	2.5	3.8	5.9	10
160-169cm	164.5	DD-2	425 µm	4.9	20.7	7	3910	5590	3060	5.59		45.6198	44.6082	42.3122	42.5958	42.7712	42.3163	29.9065	40.8629	41.3741	41.9499	43.2305		32.2023					1.7	2.5	3.8	5.9	10
169-179cm	174	DD-3	425 µm	5.05	20.8	7	31.1	44.5	20.8	0.0445		0.03579	0.35511	0.27731	0.33909	0.18176	0.336865	0.238075	0.325295	0.261162	0.223996	0.337421		-0.904335					1.7	2.5	3.8	5.9	10
179-189cm	184	DD-3	425 µm	5.13	20.5	7	16.8	24.2	11.3	0.0242		-0.131076	0.193116	0.123436	0.184404	0.025856	0.183194	0.12947	0.176902	0.110663	0.099041	0.183497		-1.02553					1.7	2.5	3.8	5.9	10
189-199cm	194	DD-3	425 µm	4.89	20.4	7	30.9	44.1	20.8	0.0441		0.032502	0.351918	0.274278	0.336042	0.178688	0.333837	0.235935	0.322371	0.258196	0.221623	0.334388		-0.906723					1.7	2.5	3.8	5.9	10
199-209cm	204	DD-3	250 µm	4.38	21	7	2660	3810	2040	3.81		30.9882	30.4038	28.8198	29.0322	29.1008	28.8417	20.3835	27.8511	28.1776	28.5776	29.4265		21.5757					1.7	2.5	3.8	5.9	10
209-219cm	214	DD-3	425 µm	5.12	20.7	7	2990	4270	2310	4.27		34.7694	34.0746	32.3066	32.5374	32.6336	32.3239	22.8445	31.2137	31.588	32.0334	32.9939		24.3219					1.7	2.5	3.8	5.9	10
219-233cm	226	DD-3	425 µm	5.06	21	7	1230	2390	1670	2.39		19.3158	19.0722	18.0562	18.2118	18.1952	18.0923	12.7865	17.4709	17.6501	17.9099	18.4269		13.0983					1.7	2.5	3.8	5.9	10
233-241cm	237	DD-3	425 µm	4.97	20.6	7	1720	2470	1270	2.47		19.9734	19.7106	18.6626	18.8214	18.8096	18.6979	13.2145	18.0557	18.2432	18.5109	19.0437		13.5759					1.7	2.5	3.8	5.9	10
244-251cm	247.5	DD-3	250 µm	4.96	20.6	7	683	976	477	0.976		7.69272	7.78848	7.33808	7.43712	7.33568	7.38832	5.2216	7.13456	7.16707	7.2854	7.50102		4.65672					1.7	2.5	3.8	5.9	10
254-259cm	256.5	DD-3	<150 µm	5.22	20.6	7	2840	4070	2190	4.07		33.1254	32.4786	30.7906	31.0134	31.0976	30.8099	21.7745	29.7517	30.1052	30.5309	31.4428		23.1279					1.7	2.5	3.8	5.9	10
Tsin Kletzin Reservoir 1
0-10cm	5	TK-1	250 µm	5.21	20.4	7	33.9	48.7	22.7	0.0487		0.070314	0.388626	0.309146	0.371094	0.214016	0.368659	0.260545	0.355997	0.2923	0.248913	0.369268		-0.879261					1.7	2.5	3.8	5.9	10
10-20cm	15	TK-1	250 µm	5.06	20.3	7	35.6	50.7	24	0.0507		0.086754	0.404586	0.324306	0.386334	0.229376	0.383799	0.271245	0.370617	0.307127	0.260778	0.384433		-0.867321					1.7	2.5	3.8	5.9	10
20-30cm	25	TK-1	250 µm	5.21	21.2	7	34.5	49.4	23.1	0.0494		0.076068	0.394212	0.314452	0.376428	0.219392	0.373958	0.26429	0.361114	0.297489	0.253065	0.374576		-0.875082					1.7	2.5	3.8	5.9	10
30-40cm	35	TK-1	250 µm	5.17	20.4	7	37.9	54.4	25.6	0.0544		0.117168	0.434112	0.352352	0.414528	0.257792	0.411808	0.29104	0.397664	0.334558	0.282728	0.412488		-0.845232					1.7	2.5	3.8	5.9	10
40-50cm	45	TK-1	250 µm	5.16	20.5	7	40.7	57.9	27.4	0.0579		0.145938	0.462042	0.378882	0.441198	0.284672	0.438303	0.309765	0.423249	0.360506	0.303492	0.439027		-0.824337					1.7	2.5	3.8	5.9	10
50-60cm	55	TK-1	250 µm	5.09	20.3	7	48.1	68.7	32.3	0.0687		0.234714	0.548226	0.460746	0.523494	0.367616	0.520059	0.367545	0.502197	0.440575	0.367598	0.520918		-0.759861					1.7	2.5	3.8	5.9	10
60-68cm	64	TK-1	150 µm	5.02	20.4	7	42.4	61.1	28.7	0.0611		0.172242	0.487578	0.403138	0.465582	0.309248	0.462527	0.326885	0.446641	0.38423	0.322476	0.463291		-0.805233					1.7	2.5	3.8	5.9	10
Tsin Kletzin Reservoir 2
0-10cm	5	R2-1	250 µm	4.99	21	7	30.4	43.4	20.4	0.0434		0.026748	0.346332	0.268972	0.330708	0.173312	0.328538	0.23219	0.317254	0.253007	0.21747	0.32908		-0.910902					1.7	2.5	3.8	5.9	10
10-20cm	15	R2-1	250 µm	5.11	21.1	7	32.6	46.7	21.9	0.0467		0.053874	0.372666	0.293986	0.355854	0.198656	0.353519	0.249845	0.341377	0.277472	0.237048	0.354103		-0.891201					1.7	2.5	3.8	5.9	10
20-30cm	25	R2-1	250 µm	5.19	20.9	7	29.2	41.9	19.6	0.0419		0.014418	0.334362	0.257602	0.319278	0.161792	0.317183	0.224165	0.306289	0.241886	0.208572	0.317707		-0.919857					1.7	2.5	3.8	5.9	10
30-40cm	35	R2-1	250 µm	4.99	21.4	7	39.3	54.8	26.4	0.0548		0.120456	0.437304	0.355384	0.417576	0.260864	0.414836	0.29318	0.400588	0.337523	0.285101	0.415521		-0.842844					1.7	2.5	3.8	5.9	10
40-50cm	45	R2-1	250 µm	5.01	21.3	7	36.7	52.5	24.6	0.0525		0.10155	0.41895	0.33795	0.40005	0.2432	0.397425	0.280875	0.383775	0.320472	0.271456	0.398081		-0.856575					1.7	2.5	3.8	5.9	10
50-60cm	55	R2-1	250 µm	4.56	20.8	7	37.9	54.2	25.5	0.0542		0.115524	0.432516	0.350836	0.413004	0.256256	0.410294	0.28997	0.396202	0.333075	0.281542	0.410972		-0.846426					1.7	2.5	3.8	5.9	10
60-70cm	65	R2-1	250 µm	5.08	20.2	7	40.7	58.2	27.3	0.0582		0.148404	0.464436	0.381156	0.443484	0.286976	0.440574	0.31137	0.425442	0.36273	0.305271	0.441302		-0.822546					1.7	2.5	3.8	5.9	10
70-80cm	75	R2-2	250 µm	4.8	20.3	7	33.8	48.2	22.6	0.0482		0.066204	0.384636	0.305356	0.367284	0.210176	0.364874	0.25787	0.352342	0.288593	0.245946	0.365477		-0.882246					1.7	2.5	3.8	5.9	10
80-90cm	85	R2-2	250 µm	4.7	20.1	7	31.7	45.4	21.2	0.0454		0.043188	0.362292	0.284132	0.345948	0.188672	0.343678	0.24289	0.331874	0.267834	0.229335	0.344245		-0.898962					1.7	2.5	3.8	5.9	10
90-100cm	95	R2-2	250 µm	5.12	19.9	7	63.2	90.3	42.4	0.0903		0.412266	0.720594	0.624474	0.688086	0.533504	0.683571	0.483105	0.660093	0.600712	0.520904	0.6847		-0.630909					1.7	2.5	3.8	5.9	10
100-110cm	105	R2-2	250 µm	5.31	21.3	7	76	108.7	51.3	0.1087		0.563514	0.867426	0.763946	0.828294	0.674816	0.822859	0.581545	0.794597	0.737125	0.651498	0.824218		-0.521061					1.7	2.5	3.8	5.9	10
110-120cm	115	R2-2	212 µm	5.07	20.8	7	86.7	123.8	58.4	0.1238		0.687636	0.987924	0.878404	0.943356	0.790784	0.937166	0.66233	0.904978	0.849072	0.764997	0.938713		-0.430914					1.7	2.5	3.8	5.9	10
120-133cm	126.5	R2-2	250 µm	5.18	21	7	125.7	179.5	84.8	0.1795		1.14549	1.43241	1.30061	1.36779	1.21856	1.35882	0.960325	1.31214	1.26202	1.20029	1.36106		-0.098385					1.7	2.5	3.8	5.9	10
Weritos Rincon
0-10cm	5	WR-1	250 µm	5.01	21	7	186	267	126	0.267		1.86474	2.13066	1.96386	2.03454	1.89056	2.02119	1.42845	1.95177	1.91072	1.88411	2.02453		0.42399					1.7	2.5	3.8	5.9	10
10-20cm	15	WR-1	250 µm	5.15	21	7	254	364	173	0.364		2.66208	2.90472	2.69912	2.77368	2.63552	2.75548	1.9474	2.66084	2.62986	2.65451	2.76003		1.00308					1.7	2.5	3.8	5.9	10
20-30cm	25	WR-1	250 µm	5.22	21.1	7	201	289	137	0.289		2.04558	2.30622	2.13062	2.20218	2.05952	2.18773	1.54615	2.11259	2.07382	2.05603	2.19134		0.55533					1.7	2.5	3.8	5.9	10
30-40cm	35	WR-1	250 µm	5.11	21.6	7	151	218	103	0.218		1.46196	1.73964	1.59244	1.66116	1.51424	1.65026	1.1663	1.59358	1.54745	1.50117	1.65299		0.13146					1.7	2.5	3.8	5.9	10
40-50cm	45	WR-1	250 µm	5	21.2	7	226	323	153	0.323		2.32506	2.57754	2.38834	2.46126	2.32064	2.44511	1.72805	2.36113	2.32589	2.32396	2.44915		0.75831					1.7	2.5	3.8	5.9	10
50-58cm	54	WR-1	250 µm	5.01	21.1	7	381	546	262	0.546		4.15812	4.35708	4.07868	4.16052	4.03328	4.13322	2.9211	3.99126	3.97916	4.02278	4.15872		2.08962					1.7	2.5	3.8	5.9	10
58-68cm	63	WR-2	250 µm	5.36	21.1	7	237	339	161	0.339		2.45658	2.70522	2.50962	2.58318	2.44352	2.56623	1.81365	2.47809	2.44451	2.45331	2.57047		0.85383					1.7	2.5	3.8	5.9	10
68-78cm	73	WR-2	250 µm	5.13	21.1	7	179	256	121	0.256		1.77432	2.04288	1.88048	1.95072	1.80608	1.93792	1.3696	1.87136	1.82917	1.79814	1.94112		0.35832					1.7	2.5	3.8	5.9	10
78-88cm	83	WR-2	250 µm	5.28	21.5	7	312	447	213	0.447		3.34434	3.56706	3.32826	3.40614	3.27296	3.38379	2.39145	3.26757	3.2452	3.27161	3.38938		1.49859					1.7	2.5	3.8	5.9	10
88-101cm	94.5	WR-2	250 µm	5.04	21.4	7	259	371	176	0.371		2.71962	2.96058	2.75218	2.82702	2.68928	2.80847	1.98485	2.71201	2.68175	2.70633	2.81311		1.04487					1.7	2.5	3.8	5.9	10
101-111cm	106	WR-2	250 µm	5.06	21.3	7	83.8	119.8	56.4	0.1198		0.654756	0.956004	0.848084	0.912876	0.760064	0.906886	0.64093	0.875738	0.819417	0.733737	0.908384		-0.454794					1.7	2.5	3.8	5.9	10
111-121cm	116	WR-2	250 µm	5.17	21.4	7	80	114.4	53.9	0.1144		0.610368	0.912912	0.807152	0.871728	0.718592	0.866008	0.61204	0.836264	0.779383	0.691954	0.867438		-0.487032					1.7	2.5	3.8	5.9	10
121-135cm	128	WR-2	250 µm	5.05	21.2	7	83.6	119.3	56.4	0.1193		0.650646	0.952014	0.844294	0.909066	0.756224	0.903101	0.638255	0.872083	0.81571	0.72983	0.904592		-0.457779					1.7	2.5	3.8	5.9	10
135-145cm	140	WR-2	250 µm	5.36	21.4	7	291	416	198	0.416		3.08952	3.31968	3.09328	3.16992	3.03488	3.14912	2.2256	3.04096	3.01537	3.03944	3.15432		1.31352					1.7	2.5	3.8	5.9	10
145-153cm	149	WR-2	250 µm	5.08	21.5	7	205	293	139	0.293		2.07846	2.33814	2.16094	2.23266	2.09024	2.21801	1.56755	2.14183	2.10348	2.08729	2.22167		0.57921					1.7	2.5	3.8	5.9	10

## Sheet: Equations & Source
Original Measurement	Equation	r2	Specified Texture	Notes	Source
01:01:00	ECe = 3(EC1:1)	--	--	Theoretical & likely to produce a higher predicted than necessary. Specific multiplication factors for conversion ranged between 2.78 and 1.6 based on the dominant salt type.	USDA, 1954
01:01:00	ECe = 3.01(EC1:1) -0.06	0.98	Coarse	Suspension to Saturated Extract	Hogg & Henry, 1984
01:01:00	ECe = 3.01(EC1:1) -0.77	0.98	Medium	Suspension to Saturated Extract	Hogg & Henry, 1984
01:01:00	ECe = 2.66(EC1:1) -0.97	0.98	Fine	Suspension to Saturated Extract	Hogg & Henry, 1984
01:01:00	ECe = 1.85(EC1:1)	0.85	--	Only the regression without y-intercept was used in their validation. The regression equation of their validation set is also significantly different than that of their training set. Only their equation without a y-intercept is used here.	Zhang et al., 2005
01:01:00	ECe = 3.01(EC1:1) -0.06	--	Coarse	Specifically states they are not well calibrated & are a rough guide to interpretation only	Franzen 2013
01:01:00	ECe = 3.01(EC1:1) -0.77	--	Medium	Specifically states they are not well calibrated & are a rough guide to interpretation only	Franzen 2013
01:01:00	ECe = 2.96(EC1:1) -0.95	--	Fine	Specifically states they are not well calibrated & are a rough guide to interpretation only	Franzen 2013
01:01:00	ECe = 1.93(EC1:1) -0.57	--	--	1:1 predictions were closer to ECe than their other dilutions (1:2.5, 1:5)	Ozcan et al. 2006
01:01:00	ECe = 2.72(EC1:1) -1.27	0.99	Sandy	--	Sonmez et al. 2008
01:01:00	ECe = 2.42(EC1:1)	0.98	Sandy	--	Sonmez et al. 2008
01:01:00	ECe = 2.15(EC1:1) -0.44	0.99	Loamy	--	Sonmez et al. 2008
01:01:00	ECe = 2.06(EC1:1)	0.98	Loamy	--	Sonmez et al. 2008
01:01:00	ECe = 2.23(EC1:1) -0.58	0.98	Combined	--	Sonmez et al. 2008
01:01:00	ECe = 2.11(EC1:1)	0.98	Combined	--	Sonmez et al. 2008
01:01:00	ECe = 3.35(EC1:1)	0.95	--	--	Shahid 2013
01:02:00	ECe = 2.79(EC1:2) +0.71	0.91	Coarse	Extract to saturated extract	Hogg & Henry 1984
01:02:00	ECe = 2.35(EC1:2) -0.36	0.95	Medium	Extract to saturated extract	Hogg & Henry 1984
01:02:00	ECe = 2.16(EC1:2) +0.03	0.97	Fine	Extract to saturated extract	Hogg & Henry 1984
01:05:00	ECe = 5.97(EC1:5) -1.17	--	--	1:1 predictions were closer to ECe than their other dilutions (1:2.5, 1:5)	Ozcan et al. 2006
01:05:00	ECe = 8.22(EC1:5) -0.33	0.98	Sandy	--	Sonmez et al. 2008
01:05:00	ECe = 7.98(EC1:5)	0.98	Sandy	--	Sonmez et al. 2008
01:05:00	ECe = 7.58(EC1:5) +0.06	0.99	Loamy	--	Sonmez et al. 2008
01:05:00	ECe = 7.62(EC1:5)	0.99	Loamy	--	Sonmez et al. 2008
01:05:00	ECe = 7.68(EC1:5) -0.16	0.98	Combined	--	Sonmez et al. 2008
01:05:00	ECe = 7.57(EC1:5)	0.98	Combined	--	Sonmez et al. 2008
01:05:00	ECe = 5.35(EC1:5)	0.96	Combined	See source for greater range of specialized conversions by texture & presence of gypsum	Khorsandi & Yazdi 2011
01:05:00	ECe = 7.31(EC1:5)	0.91	none	--	Shahid 2013
01:05:00	ECe = (EC1:5)(Q1:5/Qe)	--	sample	Q1:5 can be assessed as (500 + 6ADMC) for a 1:5 soil to water suspension (where ADMC is air dry moisture content expressed as kg/100 kg).	Department of Environment and Resource Management, Queensland Government 2011
ECe	EC1:1 = 0.33(ECe) +0.06	--	Coarse	Specifically states they are not well calibrated & are a rough guide to interpretation only	Franzen 2013
ECe	EC1:1 = 0.33(ECe) +0.77	--	Medium	Specifically states they are not well calibrated & are a rough guide to interpretation only	Franzen 2013
ECe	EC1:1 = 0.375(ECe) +0.97	--	Fine	Specifically states they are not well calibrated & are a rough guide to interpretation only	Franzen 2013
